# Supplementary material for: Transcript-wide identification and expression pattern analysis to comprehend the roles of AP2/ERF genes under development and abiotic stress in Trichosanthes kirilowii
Source: BMC Plant Biol. 2023 Jul 10;23:354. doi: 10.1186/s12870-023-04362-0 (PMC10332102; doi:10.1186/s12870-023-04362-0)
Supplement: Supplementary file 2 — Additional file 2: Table S2. Gene ontology (GO) annotation analysis of 135 Trichosanthes kirilowii AP2/ERF proteins. [file 12870_2023_4362_MOESM2_ESM.xlsx]

## Sheet: Sheet1
		GO	KEGG_annotation	KEGG_pathway_annotation
CKF_transcript_7539	TkAP2-1	Molecular Function: DNA binding (GO:0003677);; Molecular Function: transcription factor activity, sequence-specific DNA binding (GO:0003700);; Cellular Component: nucleus (GO:0005634);; Biological Process: regulation of transcription, DNA-templated (GO:0006355);; Biological Process: multicellular organism development (GO:0007275);;	K09285|0|csv:101212797|K09285 AP2-like factor, ANT lineage | (RefSeq) AP2-like ethylene-responsive transcription factor ANT
CKF_transcript_8589	TkAP2-2	Molecular Function: DNA binding (GO:0003677);; Molecular Function: transcription factor activity, sequence-specific DNA binding (GO:0003700);; Cellular Component: nucleus (GO:0005634);; Biological Process: regulation of transcription, DNA-templated (GO:0006355);; Biological Process: multicellular organism development (GO:0007275);;	K09285|0|csv:101212797|K09285 AP2-like factor, ANT lineage | (RefSeq) AP2-like ethylene-responsive transcription factor ANT
CKF_transcript_11248	TkAP2-3	Molecular Function: DNA binding (GO:0003677);; Molecular Function: transcription factor activity, sequence-specific DNA binding (GO:0003700);; Cellular Component: nucleus (GO:0005634);; Biological Process: regulation of transcription, DNA-templated (GO:0006355);; Biological Process: multicellular organism development (GO:0007275);;	K09284|0|cmo:103501903|K09284 AP2-like factor, euAP2 lineage | (RefSeq) ethylene-responsive transcription factor RAP2-7
CKF_transcript_11540	TkAP2-4	Molecular Function: DNA binding (GO:0003677);; Molecular Function: transcription factor activity, sequence-specific DNA binding (GO:0003700);; Cellular Component: nucleus (GO:0005634);; Biological Process: regulation of transcription, DNA-templated (GO:0006355);; Biological Process: multicellular organism development (GO:0007275);;	K09284|0|cmo:103501903|K09284 AP2-like factor, euAP2 lineage | (RefSeq) ethylene-responsive transcription factor RAP2-7
CKF_transcript_13762	TkAP2-5	Biological Process: transcription, DNA-templated (GO:0006351);;	K09284|3.28113e-173|cmo:103484789|K09284 AP2-like factor, euAP2 lineage | (RefSeq) AP2-like ethylene-responsive transcription factor TOE3
CKF_transcript_16211	TkAP2-6	Molecular Function: DNA binding (GO:0003677);; Molecular Function: transcription factor activity, sequence-specific DNA binding (GO:0003700);; Cellular Component: nucleus (GO:0005634);; Biological Process: regulation of transcription, DNA-templated (GO:0006355);; Biological Process: multicellular organism development (GO:0007275);;	K09285|0|cmo:103486931|K09285 AP2-like factor, ANT lineage | (RefSeq) AP2-like ethylene-responsive transcription factor At2g41710
CKF_transcript_16488	TkAP2-7	Molecular Function: DNA binding (GO:0003677);; Molecular Function: transcription factor activity, sequence-specific DNA binding (GO:0003700);; Cellular Component: nucleus (GO:0005634);; Biological Process: regulation of transcription, DNA-templated (GO:0006355);; Biological Process: multicellular organism development (GO:0007275);;	K09284|0|csv:101214724|K09284 AP2-like factor, euAP2 lineage | (RefSeq) AP2-like ethylene-responsive transcription factor TOE3
CKF_transcript_18024	TkAP2-8	Molecular Function: DNA binding (GO:0003677);; Molecular Function: transcription factor activity, sequence-specific DNA binding (GO:0003700);; Cellular Component: nucleus (GO:0005634);; Biological Process: regulation of transcription, DNA-templated (GO:0006355);; Biological Process: multicellular organism development (GO:0007275);;	K09285|0|cmo:103493625|K09285 AP2-like factor, ANT lineage | (RefSeq) AP2-like ethylene-responsive transcription factor AIL1
CKF_transcript_28079	TkAP2-9	Molecular Function: DNA binding (GO:0003677);; Molecular Function: transcription factor activity, sequence-specific DNA binding (GO:0003700);; Cellular Component: nucleus (GO:0005634);; Biological Process: regulation of transcription, DNA-templated (GO:0006355);; Biological Process: multicellular organism development (GO:0007275);;	K09285|0|csv:101203323|K09285 AP2-like factor, ANT lineage | (RefSeq) AP2-like ethylene-responsive transcription factor ANT
CKF_transcript_36405	TkAP2-10	Molecular Function: DNA binding (GO:0003677);; Molecular Function: transcription factor activity, sequence-specific DNA binding (GO:0003700);; Cellular Component: nucleus (GO:0005634);; Biological Process: regulation of transcription, DNA-templated (GO:0006355);; Biological Process: multicellular organism development (GO:0007275);; Molecular Function: metal ion binding (GO:0046872);;	--
CKF_transcript_37943	TkAP2-11	Molecular Function: DNA binding (GO:0003677);; Molecular Function: transcription factor activity, sequence-specific DNA binding (GO:0003700);; Cellular Component: nucleus (GO:0005634);; Biological Process: regulation of transcription, DNA-templated (GO:0006355);; Biological Process: multicellular organism development (GO:0007275);;	K09284|1.52721e-156|cmo:103501903|K09284 AP2-like factor, euAP2 lineage | (RefSeq) ethylene-responsive transcription factor RAP2-7
CKM_transcript_55971	TkAP2-12	Molecular Function: DNA binding (GO:0003677);; Molecular Function: transcription factor activity, sequence-specific DNA binding (GO:0003700);; Cellular Component: nucleus (GO:0005634);; Biological Process: regulation of transcription, DNA-templated (GO:0006355);; Biological Process: multicellular organism development (GO:0007275);;	K09284|5.34846e-159|cmo:103501903|K09284 AP2-like factor, euAP2 lineage | (RefSeq) ethylene-responsive transcription factor RAP2-7
CKF_transcript_58305	TkAP2-13	Molecular Function: DNA binding (GO:0003677);; Molecular Function: transcription factor activity, sequence-specific DNA binding (GO:0003700);; Cellular Component: nucleus (GO:0005634);; Biological Process: regulation of transcription, DNA-templated (GO:0006355);; Biological Process: multicellular organism development (GO:0007275);;	K09284|0|csv:101222024|K09284 AP2-like factor, euAP2 lineage | (RefSeq) ethylene-responsive transcription factor RAP2-7
CKF_transcript_58669	TkAP2-14	Molecular Function: DNA binding (GO:0003677);; Molecular Function: transcription factor activity, sequence-specific DNA binding (GO:0003700);; Cellular Component: nucleus (GO:0005634);; Biological Process: regulation of transcription, DNA-templated (GO:0006355);; Biological Process: multicellular organism development (GO:0007275);;	K09284|0|csv:101222024|K09284 AP2-like factor, euAP2 lineage | (RefSeq) ethylene-responsive transcription factor RAP2-7
CKF_transcript_62549	TkAP2-15	Molecular Function: DNA binding (GO:0003677);; Molecular Function: transcription factor activity, sequence-specific DNA binding (GO:0003700);; Cellular Component: nucleus (GO:0005634);; Biological Process: regulation of transcription, DNA-templated (GO:0006355);; Biological Process: multicellular organism development (GO:0007275);;	K09284|6.51e-174|cmo:103497365|K09284 AP2-like factor, euAP2 lineage | (RefSeq) AP2-like ethylene-responsive transcription factor TOE3
CKF_transcript_62749	TkAP2-16	Molecular Function: DNA binding (GO:0003677);; Molecular Function: transcription factor activity, sequence-specific DNA binding (GO:0003700);; Cellular Component: nucleus (GO:0005634);; Biological Process: regulation of transcription, DNA-templated (GO:0006355);; Biological Process: multicellular organism development (GO:0007275);;	K09285|0|cmo:103487813|K09285 AP2-like factor, ANT lineage | (RefSeq) AP2-like ethylene-responsive transcription factor ANT
CKF_transcript_64620	TkAP2-17	Molecular Function: DNA binding (GO:0003677);; Molecular Function: transcription factor activity, sequence-specific DNA binding (GO:0003700);; Cellular Component: nucleus (GO:0005634);; Biological Process: regulation of transcription, DNA-templated (GO:0006355);; Biological Process: seed germination (GO:0009845);; Biological Process: positive regulation of embryonic development (GO:0040019);; Bio…	K09285|1.24007e-150|csv:101210453|K09285 AP2-like factor, ANT lineage | (RefSeq) AP2-like ethylene-responsive transcription factor AIL5
CKF_transcript_66346	TkAP2-18	Molecular Function: DNA binding (GO:0003677);; Molecular Function: transcription factor activity, sequence-specific DNA binding (GO:0003700);; Cellular Component: nucleus (GO:0005634);; Biological Process: regulation of transcription, DNA-templated (GO:0006355);; Biological Process: multicellular organism development (GO:0007275);;	K09284|0|cmo:103497365|K09284 AP2-like factor, euAP2 lineage | (RefSeq) AP2-like ethylene-responsive transcription factor TOE3
CKF_transcript_68918	TkAP2-19	Molecular Function: DNA binding (GO:0003677);; Molecular Function: transcription factor activity, sequence-specific DNA binding (GO:0003700);; Cellular Component: nucleus (GO:0005634);; Biological Process: regulation of transcription, DNA-templated (GO:0006355);; Biological Process: multicellular organism development (GO:0007275);;	K09284|0|cmo:103501903|K09284 AP2-like factor, euAP2 lineage | (RefSeq) ethylene-responsive transcription factor RAP2-7
CKF_transcript_71230	TkAP2-20	Molecular Function: DNA binding (GO:0003677);; Molecular Function: transcription factor activity, sequence-specific DNA binding (GO:0003700);; Cellular Component: nucleus (GO:0005634);; Biological Process: regulation of transcription, DNA-templated (GO:0006355);; Biological Process: multicellular organism development (GO:0007275);;	K09285|0|csv:101212797|K09285 AP2-like factor, ANT lineage | (RefSeq) AP2-like ethylene-responsive transcription factor ANT
CKF_transcript_88285	TkAP2-21	Molecular Function: DNA binding (GO:0003677);; Molecular Function: transcription factor activity, sequence-specific DNA binding (GO:0003700);; Cellular Component: nucleus (GO:0005634);; Biological Process: regulation of transcription, DNA-templated (GO:0006355);; Biological Process: multicellular organism development (GO:0007275);;	K09284|0|cmo:103497365|K09284 AP2-like factor, euAP2 lineage | (RefSeq) AP2-like ethylene-responsive transcription factor TOE3
CKF_transcript_92689	TkAP2-22	Molecular Function: DNA binding (GO:0003677);; Molecular Function: transcription factor activity, sequence-specific DNA binding (GO:0003700);; Cellular Component: nucleus (GO:0005634);; Biological Process: regulation of transcription, DNA-templated (GO:0006355);; Biological Process: multicellular organism development (GO:0007275);;	K09284|5.07233e-178|cmo:103497365|K09284 AP2-like factor, euAP2 lineage | (RefSeq) AP2-like ethylene-responsive transcription factor TOE3
CKF_transcript_95485	TkAP2-23	Molecular Function: DNA binding (GO:0003677);; Molecular Function: transcription factor activity, sequence-specific DNA binding (GO:0003700);; Cellular Component: nucleus (GO:0005634);; Biological Process: regulation of transcription, DNA-templated (GO:0006355);; Biological Process: multicellular organism development (GO:0007275);;	--
CKF_transcript_100937	TkAP2-24	Molecular Function: DNA binding (GO:0003677);; Molecular Function: transcription factor activity, sequence-specific DNA binding (GO:0003700);; Cellular Component: nucleus (GO:0005634);; Biological Process: regulation of transcription, DNA-templated (GO:0006355);; Biological Process: multicellular organism development (GO:0007275);;	K09284|0|cmo:103501903|K09284 AP2-like factor, euAP2 lineage | (RefSeq) ethylene-responsive transcription factor RAP2-7
CKM_transcript_14496	TkAP2-25	Molecular Function: DNA binding (GO:0003677);; Molecular Function: transcription factor activity, sequence-specific DNA binding (GO:0003700);; Cellular Component: nucleus (GO:0005634);; Biological Process: regulation of transcription, DNA-templated (GO:0006355);; Biological Process: multicellular organism development (GO:0007275);;	K09285|0|cmo:103493625|K09285 AP2-like factor, ANT lineage | (RefSeq) AP2-like ethylene-responsive transcription factor AIL1
CKM_transcript_23424	TkAP2-26	Molecular Function: DNA binding (GO:0003677);; Molecular Function: transcription factor activity, sequence-specific DNA binding (GO:0003700);; Cellular Component: nucleus (GO:0005634);; Biological Process: regulation of transcription, DNA-templated (GO:0006355);; Biological Process: multicellular organism development (GO:0007275);;	K09285|0|csv:101203323|K09285 AP2-like factor, ANT lineage | (RefSeq) AP2-like ethylene-responsive transcription factor ANT
CKM_transcript_28644	TkAP2-27	Molecular Function: DNA binding (GO:0003677);; Molecular Function: transcription factor activity, sequence-specific DNA binding (GO:0003700);; Cellular Component: nucleus (GO:0005634);; Biological Process: regulation of transcription, DNA-templated (GO:0006355);; Biological Process: multicellular organism development (GO:0007275);;	K09285|0|csv:101212797|K09285 AP2-like factor, ANT lineage | (RefSeq) AP2-like ethylene-responsive transcription factor ANT
CKM_transcript_29021	TkAP2-28	Molecular Function: DNA binding (GO:0003677);; Molecular Function: transcription factor activity, sequence-specific DNA binding (GO:0003700);; Cellular Component: nucleus (GO:0005634);; Biological Process: regulation of transcription, DNA-templated (GO:0006355);; Biological Process: multicellular organism development (GO:0007275);;	K09284|6.51514e-168|cmo:103501903|K09284 AP2-like factor, euAP2 lineage | (RefSeq) ethylene-responsive transcription factor RAP2-7
CKM_transcript_40065	TkAP2-29	Molecular Function: DNA binding (GO:0003677);; Molecular Function: transcription factor activity, sequence-specific DNA binding (GO:0003700);; Cellular Component: nucleus (GO:0005634);; Biological Process: regulation of transcription, DNA-templated (GO:0006355);; Biological Process: multicellular organism development (GO:0007275);;	K09284|5.46696e-180|cmo:103497365|K09284 AP2-like factor, euAP2 lineage | (RefSeq) AP2-like ethylene-responsive transcription factor TOE3
CKM_transcript_43459	TkAP2-30	Molecular Function: DNA binding (GO:0003677);; Molecular Function: transcription factor activity, sequence-specific DNA binding (GO:0003700);; Cellular Component: nucleus (GO:0005634);; Biological Process: regulation of transcription, DNA-templated (GO:0006355);; Biological Process: multicellular organism development (GO:0007275);;	K09284|0|cmo:103497365|K09284 AP2-like factor, euAP2 lineage | (RefSeq) AP2-like ethylene-responsive transcription factor TOE3
CKM_transcript_53049	TkAP2-31	Molecular Function: DNA binding (GO:0003677);; Molecular Function: transcription factor activity, sequence-specific DNA binding (GO:0003700);; Cellular Component: nucleus (GO:0005634);; Biological Process: regulation of transcription, DNA-templated (GO:0006355);; Biological Process: multicellular organism development (GO:0007275);;	K09284|2.66017e-131|cmo:103497365|K09284 AP2-like factor, euAP2 lineage | (RefSeq) AP2-like ethylene-responsive transcription factor TOE3
CKM_transcript_62567	TkAP2-32	Molecular Function: DNA binding (GO:0003677);; Molecular Function: transcription factor activity, sequence-specific DNA binding (GO:0003700);; Cellular Component: nucleus (GO:0005634);; Biological Process: regulation of transcription, DNA-templated (GO:0006355);; Biological Process: multicellular organism development (GO:0007275);;	K09285|0|cmo:103493625|K09285 AP2-like factor, ANT lineage | (RefSeq) AP2-like ethylene-responsive transcription factor AIL1
CKM_transcript_67835	TkAP2-33	Molecular Function: DNA binding (GO:0003677);; Molecular Function: transcription factor activity, sequence-specific DNA binding (GO:0003700);; Cellular Component: nucleus (GO:0005634);; Biological Process: regulation of transcription, DNA-templated (GO:0006355);; Biological Process: multicellular organism development (GO:0007275);;	K09284|2.79031e-164|cmo:103497365|K09284 AP2-like factor, euAP2 lineage | (RefSeq) AP2-like ethylene-responsive transcription factor TOE3
CKM_transcript_71764	TkAP2-34	Molecular Function: DNA binding (GO:0003677);; Molecular Function: transcription factor activity, sequence-specific DNA binding (GO:0003700);; Cellular Component: nucleus (GO:0005634);; Biological Process: regulation of transcription, DNA-templated (GO:0006355);; Biological Process: multicellular organism development (GO:0007275);;	K09284|0|cmo:103497365|K09284 AP2-like factor, euAP2 lineage | (RefSeq) AP2-like ethylene-responsive transcription factor TOE3
CKM_transcript_74774	TkAP2-35	Biological Process: transcription, DNA-templated (GO:0006351);;	K09284|6.33463e-101|csv:101214724|K09284 AP2-like factor, euAP2 lineage | (RefSeq) AP2-like ethylene-responsive transcription factor TOE3
CKM_transcript_81164	TkAP2-36	Molecular Function: DNA binding (GO:0003677);; Molecular Function: transcription factor activity, sequence-specific DNA binding (GO:0003700);; Cellular Component: nucleus (GO:0005634);; Biological Process: regulation of transcription, DNA-templated (GO:0006355);; Biological Process: multicellular organism development (GO:0007275);;	K09284|2.72625e-171|cmo:103484789|K09284 AP2-like factor, euAP2 lineage | (RefSeq) AP2-like ethylene-responsive transcription factor TOE3
CKM_transcript_83103	TkAP2-37	--	K09284|4.77164e-149|csv:101214724|K09284 AP2-like factor, euAP2 lineage | (RefSeq) AP2-like ethylene-responsive transcription factor TOE3
CKF_transcript_13205	TkERF1	--	K09286|1.27227e-143|csv:101222833|K09286 EREBP-like factor | (RefSeq) ethylene-responsive transcription factor RAP2-4
CKF_transcript_13869	TkERF2	--	K09286|1.02226e-143|csv:101222833|K09286 EREBP-like factor | (RefSeq) ethylene-responsive transcription factor RAP2-4
CKF_transcript_14099	TkERF3	--	K09286|1.01171e-137|csv:101222833|K09286 EREBP-like factor | (RefSeq) ethylene-responsive transcription factor RAP2-4
CKF_transcript_14529	TkERF4	Molecular Function: DNA binding (GO:0003677);; Molecular Function: transcription factor activity, sequence-specific DNA binding (GO:0003700);; Cellular Component: nucleus (GO:0005634);; Biological Process: regulation of transcription, DNA-templated (GO:0006355);;	K09286|0|cmo:103487548|K09286 EREBP-like factor | (RefSeq) ethylene-responsive transcription factor RAP2-13-like
CKF_transcript_14756	TkERF5	Molecular Function: DNA binding (GO:0003677);; Molecular Function: transcription factor activity, sequence-specific DNA binding (GO:0003700);; Cellular Component: nucleus (GO:0005634);; Biological Process: regulation of transcription, DNA-templated (GO:0006355);;	--
CKF_transcript_14856	TkERF6	Molecular Function: DNA binding (GO:0003677);; Molecular Function: transcription factor activity, sequence-specific DNA binding (GO:0003700);; Cellular Component: nucleus (GO:0005634);; Biological Process: regulation of transcription, DNA-templated (GO:0006355);;
CKF_transcript_14898	TkERF7	Molecular Function: DNA binding (GO:0003677);; Molecular Function: transcription factor activity, sequence-specific DNA binding (GO:0003700);; Cellular Component: nucleus (GO:0005634);; Biological Process: regulation of transcription, DNA-templated (GO:0006355);;
CKF_transcript_14944	TkERF8	Molecular Function: DNA binding (GO:0003677);; Molecular Function: transcription factor activity, sequence-specific DNA binding (GO:0003700);; Cellular Component: nucleus (GO:0005634);; Biological Process: regulation of transcription, DNA-templated (GO:0006355);;
CKF_transcript_15296	TkERF9	Molecular Function: DNA binding (GO:0003677);; Molecular Function: transcription factor activity, sequence-specific DNA binding (GO:0003700);; Cellular Component: nucleus (GO:0005634);; Biological Process: regulation of transcription, DNA-templated (GO:0006355);;	K09286|6.33897e-140|csv:101211347|K09286 EREBP-like factor | (RefSeq) ethylene-responsive transcription factor ERF056
CKF_transcript_15662	TkERF10	--	K09286|1.5833e-123|csv:101222833|K09286 EREBP-like factor | (RefSeq) ethylene-responsive transcription factor RAP2-4
CKF_transcript_17114	TkERF11	Molecular Function: DNA binding (GO:0003677);; Molecular Function: transcription factor activity, sequence-specific DNA binding (GO:0003700);; Cellular Component: nucleus (GO:0005634);; Biological Process: regulation of transcription, DNA-templated (GO:0006355);;	K09286|0|csv:101210678|K09286 EREBP-like factor | (RefSeq) ethylene-responsive transcription factor RAP2-12-like
CKF_transcript_18347	TkERF12	Molecular Function: DNA binding (GO:0003677);; Molecular Function: transcription factor activity, sequence-specific DNA binding (GO:0003700);; Cellular Component: nucleus (GO:0005634);; Biological Process: regulation of transcription, DNA-templated (GO:0006355);;	--
CKF_transcript_18377	TkERF13	Molecular Function: DNA binding (GO:0003677);; Molecular Function: transcription factor activity, sequence-specific DNA binding (GO:0003700);; Cellular Component: nucleus (GO:0005634);; Biological Process: regulation of transcription, DNA-templated (GO:0006355);;	K09286|2.37157e-170|csv:101207015|K09286 EREBP-like factor | (RefSeq) ethylene-responsive transcription factor RAP2-12
CKF_transcript_18861	TkERF14	Molecular Function: DNA binding (GO:0003677);; Molecular Function: transcription factor activity, sequence-specific DNA binding (GO:0003700);; Cellular Component: nucleus (GO:0005634);; Biological Process: regulation of transcription, DNA-templated (GO:0006355);;	K09286|1.88339e-85|cmo:103493569|K09286 EREBP-like factor | (RefSeq) ethylene-responsive transcription factor ERF011-like
CKF_transcript_21422	TkERF15	Molecular Function: DNA binding (GO:0003677);; Molecular Function: transcription factor activity, sequence-specific DNA binding (GO:0003700);; Cellular Component: nucleus (GO:0005634);; Biological Process: regulation of transcription, DNA-templated (GO:0006355);;	K09286|8.09188e-101|csv:101221703|K09286 EREBP-like factor | (RefSeq) ethylene-responsive transcription factor 3-like
CKF_transcript_21713	TkERF16	Molecular Function: DNA binding (GO:0003677);; Molecular Function: transcription factor activity, sequence-specific DNA binding (GO:0003700);; Cellular Component: nucleus (GO:0005634);; Biological Process: regulation of transcription, DNA-templated (GO:0006355);;	--
CKF_transcript_21797	TkERF17	Biological Process: transcription, DNA-templated (GO:0006351);;	K13434|4.25651e-80|cmo:103496254|K13434 pathogenesis-related genes transcriptional activator PTI6 | (RefSeq) ethylene-responsive transcription factor ERF069-like
CKF_transcript_22039	TkERF18	Molecular Function: DNA binding (GO:0003677);; Molecular Function: transcription factor activity, sequence-specific DNA binding (GO:0003700);; Cellular Component: nucleus (GO:0005634);; Biological Process: regulation of transcription, DNA-templated (GO:0006355);;
CKF_transcript_22170	TkERF19	Molecular Function: DNA binding (GO:0003677);; Molecular Function: transcription factor activity, sequence-specific DNA binding (GO:0003700);; Cellular Component: nucleus (GO:0005634);; Biological Process: regulation of transcription, DNA-templated (GO:0006355);;	K09286|4.01541e-112|cmo:103490862|K09286 EREBP-like factor | (RefSeq) ethylene-responsive transcription factor 2
CKF_transcript_22236	TkERF20	Molecular Function: DNA binding (GO:0003677);; Molecular Function: transcription factor activity, sequence-specific DNA binding (GO:0003700);; Cellular Component: nucleus (GO:0005634);; Biological Process: regulation of transcription, DNA-templated (GO:0006355);;	K09286|3.5272e-71|csv:101222924|K09286 EREBP-like factor | (RefSeq) ERF1; ethylene-responsive transcription factor 4-like
CKF_transcript_23084	TkERF21	Biological Process: transcription, DNA-templated (GO:0006351);;	--
CKF_transcript_23772	TkERF22	Molecular Function: DNA binding (GO:0003677);; Molecular Function: transcription factor activity, sequence-specific DNA binding (GO:0003700);; Cellular Component: nucleus (GO:0005634);; Biological Process: regulation of transcription, DNA-templated (GO:0006355);;	K09286|1.16736e-86|cmo:103493569|K09286 EREBP-like factor | (RefSeq) ethylene-responsive transcription factor ERF011-like
CKF_transcript_24624	TkERF23	Biological Process: transcription, DNA-templated (GO:0006351);;	K09286|1.10689e-53|cmo:103501853|K09286 EREBP-like factor | (RefSeq) ethylene-responsive transcription factor 4
CKF_transcript_26490	TkERF24	Molecular Function: DNA binding (GO:0003677);; Molecular Function: transcription factor activity, sequence-specific DNA binding (GO:0003700);; Cellular Component: nucleus (GO:0005634);; Biological Process: regulation of transcription, DNA-templated (GO:0006355);;
CKF_transcript_27023	TkERF25	Molecular Function: DNA binding (GO:0003677);; Molecular Function: transcription factor activity, sequence-specific DNA binding (GO:0003700);; Cellular Component: nucleus (GO:0005634);; Biological Process: regulation of transcription, DNA-templated (GO:0006355);;	K09286|4.28544e-96|cmo:103484041|K09286 EREBP-like factor | (RefSeq) dehydration-responsive element-binding protein 1A
CKF_transcript_27193	TkERF26	Molecular Function: DNA binding (GO:0003677);; Molecular Function: transcription factor activity, sequence-specific DNA binding (GO:0003700);; Cellular Component: nucleus (GO:0005634);; Biological Process: regulation of transcription, DNA-templated (GO:0006355);;	K09286|0|csv:101207015|K09286 EREBP-like factor | (RefSeq) ethylene-responsive transcription factor RAP2-12
CKF_transcript_28082	TkERF27	Molecular Function: DNA binding (GO:0003677);; Molecular Function: transcription factor activity, sequence-specific DNA binding (GO:0003700);; Cellular Component: nucleus (GO:0005634);; Biological Process: regulation of transcription, DNA-templated (GO:0006355);;	K09286|0|cmo:103487548|K09286 EREBP-like factor | (RefSeq) ethylene-responsive transcription factor RAP2-13-like
CKF_transcript_34115	TkERF28	Biological Process: transcription, DNA-templated (GO:0006351);;	K13434|4.48727e-65|cmo:103496254|K13434 pathogenesis-related genes transcriptional activator PTI6 | (RefSeq) ethylene-responsive transcription factor ERF069-like
CKF_transcript_34152	TkERF29
CKF_transcript_34182	TkERF30	Biological Process: transcription, DNA-templated (GO:0006351);;
CKF_transcript_39083	TkERF31	Molecular Function: DNA binding (GO:0003677);; Molecular Function: transcription factor activity, sequence-specific DNA binding (GO:0003700);; Cellular Component: nucleus (GO:0005634);; Biological Process: regulation of transcription, DNA-templated (GO:0006355);;	K09286|0|csv:101210678|K09286 EREBP-like factor | (RefSeq) ethylene-responsive transcription factor RAP2-12-like
CKF_transcript_46628	TkERF32	Molecular Function: DNA binding (GO:0003677);; Molecular Function: transcription factor activity, sequence-specific DNA binding (GO:0003700);; Cellular Component: nucleus (GO:0005634);; Biological Process: regulation of transcription, DNA-templated (GO:0006355);;	K09286|0|csv:101210678|K09286 EREBP-like factor | (RefSeq) ethylene-responsive transcription factor RAP2-12-like
CKF_transcript_47277	TkERF33	Molecular Function: DNA binding (GO:0003677);; Molecular Function: transcription factor activity, sequence-specific DNA binding (GO:0003700);; Cellular Component: nucleus (GO:0005634);; Biological Process: regulation of transcription, DNA-templated (GO:0006355);;	K09286|1.19336e-77|cmo:103491361|K09286 EREBP-like factor | (RefSeq) ethylene-responsive transcription factor 3-like
CKF_transcript_49129	TkERF34	Molecular Function: DNA binding (GO:0003677);; Molecular Function: transcription factor activity, sequence-specific DNA binding (GO:0003700);; Cellular Component: nucleus (GO:0005634);; Biological Process: regulation of transcription, DNA-templated (GO:0006355);;
CKF_transcript_51170	TkERF35	Molecular Function: DNA binding (GO:0003677);; Molecular Function: transcription factor activity, sequence-specific DNA binding (GO:0003700);; Cellular Component: nucleus (GO:0005634);; Biological Process: regulation of transcription, DNA-templated (GO:0006355);;
CKF_transcript_53749	TkERF36	Molecular Function: DNA binding (GO:0003677);; Molecular Function: transcription factor activity, sequence-specific DNA binding (GO:0003700);; Cellular Component: nucleus (GO:0005634);; Biological Process: regulation of transcription, DNA-templated (GO:0006355);;
CKF_transcript_56817	TkERF37	Molecular Function: DNA binding (GO:0003677);; Molecular Function: transcription factor activity, sequence-specific DNA binding (GO:0003700);; Cellular Component: nucleus (GO:0005634);; Biological Process: regulation of transcription, DNA-templated (GO:0006355);;
CKF_transcript_56969	TkERF38	Molecular Function: DNA binding (GO:0003677);; Molecular Function: transcription factor activity, sequence-specific DNA binding (GO:0003700);; Cellular Component: nucleus (GO:0005634);; Biological Process: regulation of transcription, DNA-templated (GO:0006355);;	K09286|1.03097e-63|cmo:103497827|K09286 EREBP-like factor | (RefSeq) ethylene-responsive transcription factor RAP2-3-like
CKF_transcript_60735	TkERF39	Molecular Function: DNA binding (GO:0003677);; Molecular Function: transcription factor activity, sequence-specific DNA binding (GO:0003700);; Cellular Component: nucleus (GO:0005634);; Biological Process: regulation of transcription, DNA-templated (GO:0006355);;
CKF_transcript_61084	TkERF40	Molecular Function: DNA binding (GO:0003677);; Molecular Function: transcription factor activity, sequence-specific DNA binding (GO:0003700);; Cellular Component: nucleus (GO:0005634);; Biological Process: regulation of transcription, DNA-templated (GO:0006355);;
CKF_transcript_62369	TkERF41	Molecular Function: DNA binding (GO:0003677);; Molecular Function: transcription factor activity, sequence-specific DNA binding (GO:0003700);; Cellular Component: nucleus (GO:0005634);; Biological Process: regulation of transcription, DNA-templated (GO:0006355);;	K09286|6.46646e-58|cmo:103501045|K09286 EREBP-like factor | (RefSeq) ethylene-responsive transcription factor TINY-like
CKF_transcript_63938	TkERF42	Molecular Function: DNA binding (GO:0003677);; Molecular Function: transcription factor activity, sequence-specific DNA binding (GO:0003700);; Cellular Component: nucleus (GO:0005634);; Biological Process: regulation of transcription, DNA-templated (GO:0006355);;	K09286|0|csv:101207015|K09286 EREBP-like factor | (RefSeq) ethylene-responsive transcription factor RAP2-12
CKF_transcript_66407	TkERF43	Molecular Function: DNA binding (GO:0003677);; Molecular Function: transcription factor activity, sequence-specific DNA binding (GO:0003700);; Cellular Component: nucleus (GO:0005634);; Biological Process: regulation of transcription, DNA-templated (GO:0006355);;	K09286|5.78255e-53|pper:PRUPE_ppa010130mg|K09286 EREBP-like factor | (RefSeq) hypothetical protein
CKF_transcript_70234	TkERF44	Molecular Function: DNA binding (GO:0003677);; Molecular Function: transcription factor activity, sequence-specific DNA binding (GO:0003700);; Cellular Component: nucleus (GO:0005634);; Biological Process: regulation of transcription, DNA-templated (GO:0006355);;	K09286|0|csv:101210678|K09286 EREBP-like factor | (RefSeq) ethylene-responsive transcription factor RAP2-12-like
CKF_transcript_70802	TkERF45	Molecular Function: DNA binding (GO:0003677);; Molecular Function: transcription factor activity, sequence-specific DNA binding (GO:0003700);; Cellular Component: nucleus (GO:0005634);; Biological Process: regulation of transcription, DNA-templated (GO:0006355);;
CKF_transcript_77492	TkERF46
CKF_transcript_79292	TkERF47	Molecular Function: DNA binding (GO:0003677);; Molecular Function: transcription factor activity, sequence-specific DNA binding (GO:0003700);; Cellular Component: nucleus (GO:0005634);; Biological Process: regulation of transcription, DNA-templated (GO:0006355);;
CKF_transcript_79897	TkERF48	Molecular Function: DNA binding (GO:0003677);; Molecular Function: transcription factor activity, sequence-specific DNA binding (GO:0003700);; Cellular Component: nucleus (GO:0005634);; Biological Process: regulation of transcription, DNA-templated (GO:0006355);;	K09286|2.34684e-111|cmo:103490862|K09286 EREBP-like factor | (RefSeq) ethylene-responsive transcription factor 2
CKF_transcript_80455	TkERF49	Molecular Function: DNA binding (GO:0003677);; Molecular Function: transcription factor activity, sequence-specific DNA binding (GO:0003700);; Cellular Component: nucleus (GO:0005634);; Biological Process: regulation of transcription, DNA-templated (GO:0006355);;	K14516|9.98416e-95|cmo:103483599|K14516 ethylene-responsive transcription factor 1 | (RefSeq) ethylene-responsive transcription factor 1B
CKF_transcript_82751	TkERF50	Molecular Function: DNA binding (GO:0003677);; Molecular Function: transcription factor activity, sequence-specific DNA binding (GO:0003700);; Cellular Component: nucleus (GO:0005634);; Biological Process: regulation of transcription, DNA-templated (GO:0006355);;
CKF_transcript_85441	TkERF51	Molecular Function: DNA binding (GO:0003677);; Molecular Function: transcription factor activity, sequence-specific DNA binding (GO:0003700);; Cellular Component: nucleus (GO:0005634);; Biological Process: regulation of transcription, DNA-templated (GO:0006355);;	K09286|1.50795e-154|csv:101207015|K09286 EREBP-like factor | (RefSeq) ethylene-responsive transcription factor RAP2-12
CKF_transcript_85443	TkERF52	Molecular Function: DNA binding (GO:0003677);; Molecular Function: transcription factor activity, sequence-specific DNA binding (GO:0003700);; Cellular Component: nucleus (GO:0005634);; Biological Process: regulation of transcription, DNA-templated (GO:0006355);;	K09286|4.90746e-115|csv:101203357|K09286 EREBP-like factor | (RefSeq) ethylene-responsive transcription factor ERF073-like
CKF_transcript_89259	TkERF53	Molecular Function: DNA binding (GO:0003677);; Molecular Function: transcription factor activity, sequence-specific DNA binding (GO:0003700);; Cellular Component: nucleus (GO:0005634);; Biological Process: regulation of transcription, DNA-templated (GO:0006355);;
CKF_transcript_90092	TkERF54	Molecular Function: DNA binding (GO:0003677);; Molecular Function: transcription factor activity, sequence-specific DNA binding (GO:0003700);; Cellular Component: nucleus (GO:0005634);; Biological Process: regulation of transcription, DNA-templated (GO:0006355);;
CKF_transcript_92536	TkERF55	Molecular Function: DNA binding (GO:0003677);; Molecular Function: transcription factor activity, sequence-specific DNA binding (GO:0003700);; Cellular Component: nucleus (GO:0005634);; Biological Process: regulation of transcription, DNA-templated (GO:0006355);;	K09286|0|csv:101210678|K09286 EREBP-like factor | (RefSeq) ethylene-responsive transcription factor RAP2-12-like
CKF_transcript_92974	TkERF56	Molecular Function: DNA binding (GO:0003677);; Molecular Function: transcription factor activity, sequence-specific DNA binding (GO:0003700);; Cellular Component: nucleus (GO:0005634);; Biological Process: regulation of transcription, DNA-templated (GO:0006355);;	K09286|0|csv:101210678|K09286 EREBP-like factor | (RefSeq) ethylene-responsive transcription factor RAP2-12-like
CKF_transcript_93535	TkERF57	Molecular Function: DNA binding (GO:0003677);; Molecular Function: transcription factor activity, sequence-specific DNA binding (GO:0003700);; Cellular Component: nucleus (GO:0005634);; Biological Process: regulation of transcription, DNA-templated (GO:0006355);;	K09286|4.06117e-116|csv:101203357|K09286 EREBP-like factor | (RefSeq) ethylene-responsive transcription factor ERF073-like
CKF_transcript_93936	TkERF58	Molecular Function: DNA binding (GO:0003677);; Molecular Function: transcription factor activity, sequence-specific DNA binding (GO:0003700);; Cellular Component: nucleus (GO:0005634);; Biological Process: regulation of transcription, DNA-templated (GO:0006355);;
CKF_transcript_97500	TkERF59	Biological Process: transcription, DNA-templated (GO:0006351);;
CKF_transcript_98907	TkERF60		K09286|5.65726e-137|csv:101222833|K09286 EREBP-like factor | (RefSeq) ethylene-responsive transcription factor RAP2-4
CKF_transcript_99056	TkERF61		K09286|4.35427e-96|csv:101203179|K09286 EREBP-like factor | (RefSeq) ethylene-responsive transcription factor RAP2-11-like
CKF_transcript_104610	TkERF62	Molecular Function: DNA binding (GO:0003677);; Molecular Function: transcription factor activity, sequence-specific DNA binding (GO:0003700);; Cellular Component: nucleus (GO:0005634);; Biological Process: regulation of transcription, DNA-templated (GO:0006355);;
CKM_transcript_13708	TkERF63	Biological Process: transcription, DNA-templated (GO:0006351);;	K09286|6.2142e-97|cmo:103488407|K09286 EREBP-like factor | (RefSeq) ethylene-responsive transcription factor RAP2-4-like
CKM_transcript_14738	TkERF64	Molecular Function: DNA binding (GO:0003677);; Molecular Function: transcription factor activity, sequence-specific DNA binding (GO:0003700);; Cellular Component: nucleus (GO:0005634);; Biological Process: regulation of transcription, DNA-templated (GO:0006355);;
CKM_transcript_15174	TkERF65	Molecular Function: DNA binding (GO:0003677);; Molecular Function: transcription factor activity, sequence-specific DNA binding (GO:0003700);; Cellular Component: nucleus (GO:0005634);; Biological Process: regulation of transcription, DNA-templated (GO:0006355);;	K09286|3.21027e-135|csv:101211347|K09286 EREBP-like factor | (RefSeq) ethylene-responsive transcription factor ERF056
CKM_transcript_18427	TkERF66	Molecular Function: DNA binding (GO:0003677);; Molecular Function: transcription factor activity, sequence-specific DNA binding (GO:0003700);; Cellular Component: nucleus (GO:0005634);; Biological Process: regulation of transcription, DNA-templated (GO:0006355);;	K09286|7.43794e-37|csv:101203021|K09286 EREBP-like factor | (RefSeq) ethylene-responsive transcription factor 11
CKM_transcript_19576	TkERF67	Molecular Function: DNA binding (GO:0003677);; Molecular Function: transcription factor activity, sequence-specific DNA binding (GO:0003700);; Cellular Component: nucleus (GO:0005634);; Biological Process: regulation of transcription, DNA-templated (GO:0006355);;	K09286|4.7776e-36|cmo:103491089|K09286 EREBP-like factor | (RefSeq) ethylene-responsive transcription factor 3
CKM_transcript_20186	TkERF68	Molecular Function: DNA binding (GO:0003677);; Molecular Function: transcription factor activity, sequence-specific DNA binding (GO:0003700);; Cellular Component: nucleus (GO:0005634);; Biological Process: regulation of transcription, DNA-templated (GO:0006355);;	K09286|5.02283e-86|cmo:103497827|K09286 EREBP-like factor | (RefSeq) ethylene-responsive transcription factor RAP2-3-like
CKM_transcript_24855	TkERF69	Molecular Function: DNA binding (GO:0003677);; Molecular Function: transcription factor activity, sequence-specific DNA binding (GO:0003700);; Cellular Component: nucleus (GO:0005634);; Biological Process: regulation of transcription, DNA-templated (GO:0006355);;
CKM_transcript_25778	TkERF70	Molecular Function: DNA binding (GO:0003677);; Molecular Function: transcription factor activity, sequence-specific DNA binding (GO:0003700);; Cellular Component: nucleus (GO:0005634);; Biological Process: regulation of transcription, DNA-templated (GO:0006355);;	K09286|1.57235e-77|cmo:103487870|K09286 EREBP-like factor | (RefSeq) ethylene-responsive transcription factor RAP2-1
CKM_transcript_27223	TkERF71	Biological Process: transcription, DNA-templated (GO:0006351);;	K09286|3.7291e-51|csv:101213540|K09286 EREBP-like factor | (RefSeq) ethylene-responsive transcription factor 4
CKM_transcript_27878	TkERF72	Molecular Function: DNA binding (GO:0003677);; Molecular Function: transcription factor activity, sequence-specific DNA binding (GO:0003700);; Cellular Component: nucleus (GO:0005634);; Biological Process: regulation of transcription, DNA-templated (GO:0006355);;	K09286|0|csv:101210678|K09286 EREBP-like factor | (RefSeq) ethylene-responsive transcription factor RAP2-12-like
CKM_transcript_28815	TkERF73	Molecular Function: DNA binding (GO:0003677);; Molecular Function: transcription factor activity, sequence-specific DNA binding (GO:0003700);; Cellular Component: nucleus (GO:0005634);; Biological Process: regulation of transcription, DNA-templated (GO:0006355);;	K09286|0|csv:101210678|K09286 EREBP-like factor | (RefSeq) ethylene-responsive transcription factor RAP2-12-like
CKM_transcript_29314	TkERF74	Molecular Function: DNA binding (GO:0003677);; Molecular Function: transcription factor activity, sequence-specific DNA binding (GO:0003700);; Cellular Component: nucleus (GO:0005634);; Biological Process: regulation of transcription, DNA-templated (GO:0006355);;	K09286|4.55666e-97|cmo:103501045|K09286 EREBP-like factor | (RefSeq) ethylene-responsive transcription factor TINY-like
CKM_transcript_37790	TkERF75	Molecular Function: DNA binding (GO:0003677);; Molecular Function: transcription factor activity, sequence-specific DNA binding (GO:0003700);; Cellular Component: nucleus (GO:0005634);; Biological Process: regulation of transcription, DNA-templated (GO:0006355);;
CKM_transcript_37955	TkERF76	Molecular Function: DNA binding (GO:0003677);; Molecular Function: transcription factor activity, sequence-specific DNA binding (GO:0003700);; Cellular Component: nucleus (GO:0005634);; Biological Process: regulation of transcription, DNA-templated (GO:0006355);;
CKM_transcript_39049	TkERF77	Molecular Function: DNA binding (GO:0003677);; Molecular Function: transcription factor activity, sequence-specific DNA binding (GO:0003700);; Cellular Component: nucleus (GO:0005634);; Biological Process: regulation of transcription, DNA-templated (GO:0006355);;	K09286|1.54108e-38|cmo:103491361|K09286 EREBP-like factor | (RefSeq) ethylene-responsive transcription factor 3-like
CKM_transcript_39139	TkERF78	Molecular Function: DNA binding (GO:0003677);; Molecular Function: transcription factor activity, sequence-specific DNA binding (GO:0003700);; Cellular Component: nucleus (GO:0005634);; Biological Process: regulation of transcription, DNA-templated (GO:0006355);;	K09286|7.44227e-73|cmo:103491361|K09286 EREBP-like factor | (RefSeq) ethylene-responsive transcription factor 3-like
CKM_transcript_39917	TkERF79	Molecular Function: DNA binding (GO:0003677);; Molecular Function: transcription factor activity, sequence-specific DNA binding (GO:0003700);; Cellular Component: nucleus (GO:0005634);; Biological Process: regulation of transcription, DNA-templated (GO:0006355);;
CKM_transcript_52155	TkERF80	Molecular Function: DNA binding (GO:0003677);; Molecular Function: transcription factor activity, sequence-specific DNA binding (GO:0003700);; Cellular Component: nucleus (GO:0005634);; Biological Process: regulation of transcription, DNA-templated (GO:0006355);;
CKM_transcript_57358	TkERF81	Molecular Function: DNA binding (GO:0003677);; Molecular Function: transcription factor activity, sequence-specific DNA binding (GO:0003700);; Cellular Component: nucleus (GO:0005634);; Biological Process: regulation of transcription, DNA-templated (GO:0006355);;	K09286|0|csv:101207015|K09286 EREBP-like factor | (RefSeq) ethylene-responsive transcription factor RAP2-12
CKM_transcript_58306	TkERF82	Molecular Function: DNA binding (GO:0003677);; Molecular Function: transcription factor activity, sequence-specific DNA binding (GO:0003700);; Cellular Component: nucleus (GO:0005634);; Biological Process: regulation of transcription, DNA-templated (GO:0006355);;	K09286|1.56578e-38|pper:PRUPE_ppa012516mg|K09286 EREBP-like factor | (RefSeq) hypothetical protein
CKM_transcript_62381	TkERF83	Biological Process: transcription, DNA-templated (GO:0006351);;	K09286|4.40589e-53|cmo:103501853|K09286 EREBP-like factor | (RefSeq) ethylene-responsive transcription factor 4
CKM_transcript_62668	TkERF84	Molecular Function: DNA binding (GO:0003677);; Molecular Function: transcription factor activity, sequence-specific DNA binding (GO:0003700);; Cellular Component: nucleus (GO:0005634);; Biological Process: regulation of transcription, DNA-templated (GO:0006355);;	K14516|3.40984e-93|cmo:103483599|K14516 ethylene-responsive transcription factor 1 | (RefSeq) ethylene-responsive transcription factor 1B
CKM_transcript_62988	TkERF85	Biological Process: transcription, DNA-templated (GO:0006351);;	K13434|1.0529e-79|cmo:103496254|K13434 pathogenesis-related genes transcriptional activator PTI6 | (RefSeq) ethylene-responsive transcription factor ERF069-like
CKM_transcript_64393	TkERF86	Molecular Function: DNA binding (GO:0003677);; Molecular Function: transcription factor activity, sequence-specific DNA binding (GO:0003700);; Cellular Component: nucleus (GO:0005634);; Biological Process: regulation of transcription, DNA-templated (GO:0006355);;	K09286|0|csv:101210678|K09286 EREBP-like factor | (RefSeq) ethylene-responsive transcription factor RAP2-12-like
CKM_transcript_69964	TkERF87	Molecular Function: DNA binding (GO:0003677);; Molecular Function: transcription factor activity, sequence-specific DNA binding (GO:0003700);; Cellular Component: nucleus (GO:0005634);; Biological Process: regulation of transcription, DNA-templated (GO:0006355);;
CKM_transcript_71631	TkERF88	Molecular Function: DNA binding (GO:0003677);; Molecular Function: transcription factor activity, sequence-specific DNA binding (GO:0003700);; Cellular Component: nucleus (GO:0005634);; Biological Process: regulation of transcription, DNA-templated (GO:0006355);;	K09286|2.86579e-36|cmo:103491089|K09286 EREBP-like factor | (RefSeq) ethylene-responsive transcription factor 3
CKM_transcript_73539	TkERF89	Molecular Function: DNA binding (GO:0003677);; Molecular Function: transcription factor activity, sequence-specific DNA binding (GO:0003700);; Cellular Component: nucleus (GO:0005634);; Biological Process: regulation of transcription, DNA-templated (GO:0006355);;
CKM_transcript_74034	TkERF90		K09286|6.06812e-99|cmo:103488407|K09286 EREBP-like factor | (RefSeq) ethylene-responsive transcription factor RAP2-4-like
CKM_transcript_79271	TkERF91	Molecular Function: DNA binding (GO:0003677);; Molecular Function: transcription factor activity, sequence-specific DNA binding (GO:0003700);; Cellular Component: nucleus (GO:0005634);; Biological Process: regulation of transcription, DNA-templated (GO:0006355);;	K09286|1.01816e-107|cmo:103484983|K09286 EREBP-like factor | (RefSeq) ethylene-responsive transcription factor ERF060
CKM_transcript_82772	TkERF92	Molecular Function: DNA binding (GO:0003677);; Molecular Function: transcription factor activity, sequence-specific DNA binding (GO:0003700);; Cellular Component: nucleus (GO:0005634);; Biological Process: regulation of transcription, DNA-templated (GO:0006355);;	K09286|2.55271e-95|csv:101211347|K09286 EREBP-like factor | (RefSeq) ethylene-responsive transcription factor ERF056
CKM_transcript_83791	TkERF93	Molecular Function: DNA binding (GO:0003677);; Molecular Function: transcription factor activity, sequence-specific DNA binding (GO:0003700);; Cellular Component: nucleus (GO:0005634);; Biological Process: regulation of transcription, DNA-templated (GO:0006355);;
CKM_transcript_87379	TkERF94	Biological Process: transcription, DNA-templated (GO:0006351);;	K13434|4.68518e-77|cmo:103496254|K13434 pathogenesis-related genes transcriptional activator PTI6 | (RefSeq) ethylene-responsive transcription factor ERF069-like
CKF_transcript_22278	TkRAV1		K09287|5.56544e-169|csv:101206328|K09287 RAV-like factor | (RefSeq) AP2/ERF and B3 domain-containing transcription factor RAV1-like
CKF_transcript_98416	TkRAV2	Molecular Function: DNA binding (GO:0003677);; Molecular Function: transcription factor activity, sequence-specific DNA binding (GO:0003700);; Cellular Component: nucleus (GO:0005634);; Biological Process: regulation of transcription, DNA-templated (GO:0006355);;	K09287|0|csv:101212246|K09287 RAV-like factor | (RefSeq) AP2/ERF and B3 domain-containing transcription factor At1g50680-like
CKM_transcript_65007	TkRAV3	Molecular Function: DNA binding (GO:0003677);; Molecular Function: transcription factor activity, sequence-specific DNA binding (GO:0003700);; Cellular Component: nucleus (GO:0005634);; Biological Process: regulation of transcription, DNA-templated (GO:0006355);;	K09287|0|csv:101212246|K09287 RAV-like factor | (RefSeq) AP2/ERF and B3 domain-containing transcription factor At1g50680-like
CKM_transcript_78648	TkRAV4	Molecular Function: DNA binding (GO:0003677);; Molecular Function: transcription factor activity, sequence-specific DNA binding (GO:0003700);; Cellular Component: nucleus (GO:0005634);; Biological Process: regulation of transcription, DNA-templated (GO:0006355);;	K09287|0|csv:101212246|K09287 RAV-like factor | (RefSeq) AP2/ERF and B3 domain-containing transcription factor At1g50680-like

## Sheet: Sheet2
TkAP2-1	GO:0005634,GO:0009734,GO:0009737,GO:0097548,GO:0009742,GO:0042127,GO:0009873,GO:1901959,GO:0045723,GO:0005667,GO:0006952,GO:0043565,GO:0019760,GO:0080050,GO:0009651,GO:0009908,GO:0009909,GO:0060860,GO:0048316,GO:0009791,GO:1990110,GO:0009409,GO:0045893,GO:0009414,GO:0010311,GO:0040008,GO:0030154,GO:0010187,GO:0000976,GO:0010449,GO:0006355,GO:0040019,GO:0000723,GO:0000981,GO:0010073,GO:0003677,GO:…
TkAP2-2	GO:0005634,GO:0009734,GO:0009737,GO:0097548,GO:0009742,GO:0042127,GO:0009873,GO:1901959,GO:0045723,GO:0005667,GO:0006952,GO:0043565,GO:0019760,GO:0080050,GO:0009651,GO:0009908,GO:0009909,GO:0060860,GO:0048316,GO:0009791,GO:1990110,GO:0009409,GO:0045893,GO:0009414,GO:0010311,GO:0040008,GO:0030154,GO:0010187,GO:0000976,GO:0010449,GO:0006355,GO:0040019,GO:0000723,GO:0000981,GO:0010073,GO:0003677,GO:…
TkAP2-3	GO:0009409,GO:0005634,GO:0045892,GO:0045893,GO:2000280,GO:0009414,GO:0040008,GO:0009737,GO:0030154,GO:0034059,GO:0010187,GO:0097548,GO:0000976,GO:2000014,GO:0009873,GO:0006355,GO:0000981,GO:0010581,GO:0010073,GO:1901959,GO:0045723,GO:0003677,GO:0071456,GO:0048481,GO:0005667,GO:0051301,GO:0010087,GO:0006952,GO:1990837,GO:0010093,GO:0042802,GO:0080050,GO:0009651,GO:0003700,GO:0010228,GO:0009908,GO:…
TkAP2-4	GO:0009409,GO:0005634,GO:0045892,GO:0030154,GO:0097548,GO:0000976,GO:2000014,GO:0009873,GO:0006355,GO:0010581,GO:0010073,GO:0003677,GO:0048481,GO:0005730,GO:0005667,GO:0010093,GO:0042802,GO:0080050,GO:0003700,GO:0010228,GO:0009908,GO:0009909,GO:0009658,GO:0060860,GO:0048316
TkERF1	GO:0009408,GO:0009409,GO:0005634,GO:0045893,GO:2000280,GO:0009414,GO:0009415,GO:0009735,GO:0042631,GO:0009736,GO:0009416,GO:0009738,GO:0010186,GO:0034059,GO:0009611,GO:0000976,GO:0009873,GO:0009617,GO:0006355,GO:0009620,GO:0009753,GO:0008219,GO:0045595,GO:0003677,GO:0090332,GO:0071456,GO:0051301,GO:0010087,GO:0006952,GO:0005737,GO:1990837,GO:0043565,GO:0034605,GO:0010286,GO:0071472,GO:0009651,GO:…
TkAP2-5	GO:0005634,GO:0001666,GO:2000280,GO:0009734,GO:0009864,GO:0009737,GO:0034059,GO:0097548,GO:0042127,GO:2000014,GO:0009873,GO:0009751,GO:0009753,GO:1901959,GO:0045723,GO:0071454,GO:0071456,GO:0005667,GO:0006952,GO:1990837,GO:0043565,GO:0019760,GO:0042802,GO:0080050,GO:0009651,GO:0009908,GO:0009909,GO:0009658,GO:0060860,GO:0048316,GO:0060862,GO:0009791,GO:1990110,GO:0009409,GO:0045892,GO:0045893,GO:…
TkERF2	GO:0009408,GO:0009409,GO:0005634,GO:0045892,GO:0045893,GO:2000280,GO:0009414,GO:0009415,GO:0009735,GO:0042631,GO:0009736,GO:0009416,GO:0009737,GO:0009738,GO:0010186,GO:0034059,GO:0009611,GO:0000976,GO:0009873,GO:0009617,GO:0006355,GO:0009620,GO:0009753,GO:0008219,GO:0045595,GO:0003677,GO:0090332,GO:0071456,GO:0051301,GO:0010087,GO:0006952,GO:0005737,GO:1990837,GO:0043565,GO:0034605,GO:0010286,GO:…
TkERF3	GO:0009408,GO:0009409,GO:0005634,GO:0045893,GO:2000280,GO:0009414,GO:0009735,GO:0042631,GO:0009736,GO:0009416,GO:0009738,GO:0010186,GO:0034059,GO:0009611,GO:0000976,GO:0009873,GO:0009617,GO:0009620,GO:0009753,GO:0008219,GO:0045595,GO:0003677,GO:0090332,GO:0071456,GO:0051301,GO:0010087,GO:0006952,GO:0005737,GO:1990837,GO:0043565,GO:0034605,GO:0010286,GO:0071472,GO:0009651,GO:0003700,GO:0042742,GO:…
TkERF4	GO:0005634,GO:1900057,GO:2000280,GO:0009736,GO:0009864,GO:0009737,GO:0034059,GO:0009867,GO:0009611,GO:0050832,GO:0009873,GO:0009617,GO:0009624,GO:0045595,GO:0009631,GO:0071456,GO:0006952,GO:1990837,GO:0043565,GO:0010286,GO:0071472,GO:0042802,GO:0009651,GO:0048825,GO:0006970,GO:0010941,GO:0009789,GO:0009408,GO:0009409,GO:0045892,GO:0045893,GO:0009414,GO:0009415,GO:0009416,GO:0010186,GO:0000976,GO:…
TkERF5	GO:0009408,GO:0009409,GO:0005634,GO:0045892,GO:0045893,GO:1900057,GO:0009414,GO:0009736,GO:0009416,GO:0010186,GO:0009611,GO:0000976,GO:0009873,GO:0009555,GO:0045595,GO:0003677,GO:0090332,GO:0006952,GO:0005737,GO:0048364,GO:0043565,GO:0048366,GO:0010286,GO:0071472,GO:0042802,GO:0009651,GO:0003700,GO:0048825,GO:0006970,GO:0009789
TkERF6	GO:0009408,GO:0009409,GO:0005634,GO:0045893,GO:2000280,GO:0009414,GO:0009737,GO:0009738,GO:0010186,GO:0034059,GO:0000976,GO:0009873,GO:0009617,GO:0009555,GO:0003677,GO:0090332,GO:0071456,GO:0051301,GO:0010087,GO:0006952,GO:0009834,GO:1990837,GO:0034605,GO:0043565,GO:0010286,GO:0042542,GO:0010224,GO:0009651,GO:0003700,GO:0042742,GO:0010941,GO:0009789,GO:0060862
TkERF7	GO:0009408,GO:0009409,GO:0005634,GO:0045893,GO:2000280,GO:0009414,GO:0042631,GO:0009736,GO:0034059,GO:0000976,GO:0009873,GO:0009617,GO:0009620,GO:0003677,GO:0071456,GO:0006952,GO:0005737,GO:1990837,GO:0048364,GO:0043565,GO:0048366,GO:0042802,GO:0031347,GO:0003700,GO:0042742,GO:0010104,GO:0048825,GO:0010941
TkERF8	GO:0009409,GO:0005634,GO:0045893,GO:0005829,GO:2000280,GO:0009414,GO:0009734,GO:0009735,GO:0071497,GO:0009736,GO:0009737,GO:0009738,GO:0010186,GO:0034059,GO:0009739,GO:0009740,GO:0000976,GO:0009873,GO:0090708,GO:0009751,GO:0009880,GO:0009753,GO:0003677,GO:0090332,GO:0010143,GO:0009631,GO:0071456,GO:0006952,GO:0005737,GO:1990837,GO:0043565,GO:1905392,GO:0010030,GO:0048366,GO:0010286,GO:0019760,GO:…
TkERF9	GO:0009408,GO:0009409,GO:0005634,GO:0001666,GO:0045893,GO:2000280,GO:0009414,GO:0009415,GO:0042631,GO:0009864,GO:0009736,GO:0009416,GO:0010186,GO:0034059,GO:0009611,GO:0000976,GO:0009873,GO:0009617,GO:0070483,GO:0006355,GO:0009620,GO:0009624,GO:0045595,GO:0003677,GO:0090332,GO:0010143,GO:0071456,GO:0051301,GO:0010087,GO:0006952,GO:0005737,GO:1990837,GO:0043565,GO:0010286,GO:0071472,GO:0009651,GO:…
TkERF10	GO:0009408,GO:0009409,GO:0005634,GO:0045893,GO:2000280,GO:0009414,GO:0009415,GO:0042631,GO:0009736,GO:0009416,GO:0009737,GO:0009738,GO:0010186,GO:0034059,GO:0009611,GO:0000976,GO:0009873,GO:0009617,GO:0006355,GO:0009555,GO:0009620,GO:0045595,GO:0003677,GO:0090332,GO:0071456,GO:0051301,GO:0010087,GO:0006952,GO:0005737,GO:1990837,GO:0043565,GO:0010286,GO:0071472,GO:0009651,GO:0003700,GO:0042742,GO:…
TkAP2-6	GO:1990110,GO:0005634,GO:0009734,GO:0009414,GO:0010311,GO:0040008,GO:0009737,GO:0030154,GO:0010187,GO:0009742,GO:0042127,GO:0000976,GO:0009873,GO:0006355,GO:0000981,GO:1901959,GO:0045723,GO:0003677,GO:0060771,GO:0060772,GO:0051301,GO:0060774,GO:0005737,GO:0010601,GO:0019760,GO:0080050,GO:0009651,GO:0003700,GO:0009908,GO:0010228,GO:0009909,GO:0010492
TkAP2-7	GO:0005634,GO:0001666,GO:2000280,GO:0009737,GO:0034059,GO:0097548,GO:2000014,GO:0009873,GO:0009751,GO:0009753,GO:1901959,GO:0045723,GO:0071454,GO:0071456,GO:0005667,GO:0006952,GO:1990837,GO:0043565,GO:0019760,GO:0042802,GO:0080050,GO:0009651,GO:0009909,GO:0009658,GO:0060860,GO:0060862,GO:0009791,GO:1990110,GO:0009409,GO:0045892,GO:0045893,GO:0009414,GO:0010311,GO:0040008,GO:0071497,GO:0071369,GO:…
TkERF11	GO:0005634,GO:0001666,GO:0010628,GO:1900057,GO:2000280,GO:0009735,GO:0009864,GO:1904277,GO:0009737,GO:0034059,GO:0009867,GO:0009611,GO:0050832,GO:0048528,GO:0009873,GO:0009617,GO:0009751,GO:0009753,GO:0035865,GO:0008219,GO:0009631,GO:0071454,GO:0071456,GO:0002213,GO:0006952,GO:1990837,GO:0043565,GO:0034605,GO:0010286,GO:0000302,GO:0019760,GO:0009651,GO:0009658,GO:0006970,GO:0010941,GO:0009789,GO:…
TkAP2-8	GO:0005634,GO:0009734,GO:0009737,GO:0009742,GO:0042127,GO:2000014,GO:0009744,GO:0009873,GO:1901959,GO:0045723,GO:0008610,GO:0080037,GO:0006952,GO:0043565,GO:0019760,GO:0009651,GO:0080050,GO:0009908,GO:0009909,GO:0019900,GO:0009789,GO:0048830,GO:0009791,GO:1990110,GO:0045892,GO:0045893,GO:0009414,GO:0010311,GO:0040008,GO:0030154,GO:0010186,GO:0010187,GO:0000976,GO:0010449,GO:0006355,GO:0040019,GO:…
TkERF12	GO:0005634,GO:0010628,GO:0009733,GO:2000280,GO:0009736,GO:0009864,GO:0009737,GO:0034059,GO:0009740,GO:0051726,GO:0050832,GO:0009873,GO:0009617,GO:0009751,GO:0009880,GO:0009753,GO:0009631,GO:0071456,GO:0006952,GO:1990837,GO:0043565,GO:0019760,GO:0042802,GO:0009651,GO:0048825,GO:0010941,GO:0009789,GO:0060862,GO:1990110,GO:0009409,GO:0045892,GO:0045893,GO:0009414,GO:0071497,GO:0009416,GO:0010186,GO:…
TkERF13	GO:0005634,GO:0001666,GO:0009861,GO:1900057,GO:2000280,GO:0009735,GO:1904277,GO:0009736,GO:0009737,GO:0034059,GO:0009739,GO:0009611,GO:0009740,GO:0009873,GO:0009617,GO:0009751,GO:0009753,GO:0008219,GO:0071454,GO:0071456,GO:0002213,GO:0006952,GO:1990837,GO:0043565,GO:0034605,GO:0010030,GO:0010286,GO:0019760,GO:0009651,GO:0048825,GO:0009658,GO:0006970,GO:0010941,GO:0009789,GO:0060862,GO:0009409,GO:…
TkERF14	GO:0005634,GO:0001666,GO:0010371,GO:0010628,GO:0009861,GO:0009733,GO:1900057,GO:2000280,GO:0009735,GO:0009863,GO:0042631,GO:0009736,GO:0009864,GO:0009737,GO:0009738,GO:0050826,GO:0034059,GO:0009611,GO:0050832,GO:0009873,GO:0009617,GO:0009620,GO:0009751,GO:0009624,GO:1900036,GO:0009753,GO:0008219,GO:0045595,GO:0010143,GO:0009631,GO:0071454,GO:0045088,GO:0071456,GO:0002213,GO:0006952,GO:1990837,GO:…
TkERF15	GO:0005634,GO:0001666,GO:0009733,GO:2000280,GO:0009864,GO:0009736,GO:0009737,GO:0034059,GO:0009611,GO:0009740,GO:0051726,GO:0048528,GO:0009873,GO:0009751,GO:0009880,GO:1900036,GO:0009753,GO:0035865,GO:0071456,GO:0002213,GO:0006952,GO:1990837,GO:0043565,GO:0034605,GO:0000302,GO:0019760,GO:0009651,GO:0048825,GO:0009658,GO:0006970,GO:0009789,GO:0060862,GO:0009408,GO:0009409,GO:0045892,GO:0045893,GO:…
TkERF16	GO:0009409,GO:0005634,GO:0045893,GO:2000280,GO:0009414,GO:0009736,GO:0071497,GO:0010186,GO:0034059,GO:0009611,GO:0000976,GO:0009873,GO:0009617,GO:0009751,GO:0009753,GO:0003677,GO:0090332,GO:0071456,GO:0051301,GO:0002213,GO:0010087,GO:0006952,GO:0005737,GO:1990837,GO:0048364,GO:0043565,GO:0034605,GO:0048366,GO:0042802,GO:0003700,GO:0042742,GO:0048825,GO:0009789,GO:0010941
TkERF17	GO:0009408,GO:0009409,GO:0005634,GO:0001666,GO:0045893,GO:0009733,GO:0009414,GO:0009736,GO:0071497,GO:0071369,GO:0009737,GO:0010186,GO:0009867,GO:0034059,GO:0000976,GO:0009873,GO:0009617,GO:0006355,GO:0009751,GO:0009753,GO:0090332,GO:0003677,GO:0071454,GO:0071456,GO:0006952,GO:0005737,GO:0043565,GO:0034605,GO:0048366,GO:0010286,GO:0042542,GO:0010224,GO:0019760,GO:0009651,GO:0003700,GO:0042742,GO:…
TkERF18	GO:0005634,GO:0001666,GO:0009861,GO:1900057,GO:0009733,GO:2000280,GO:0009735,GO:0009864,GO:0009736,GO:1901332,GO:0009737,GO:0009867,GO:0034059,GO:0009611,GO:0050832,GO:0009873,GO:0009617,GO:0009620,GO:0009751,GO:0009624,GO:0009753,GO:0008219,GO:0071454,GO:0071456,GO:0006952,GO:1990837,GO:0009644,GO:0043565,GO:0034605,GO:0000302,GO:0010286,GO:0019760,GO:0042802,GO:0009651,GO:0009908,GO:0048825,GO:…
TkERF19	GO:0009409,GO:0005634,GO:0045893,GO:0009733,GO:2000280,GO:0009414,GO:0009864,GO:0009737,GO:0010186,GO:0034059,GO:0009867,GO:0009611,GO:0000976,GO:0009873,GO:0009751,GO:0009624,GO:0009753,GO:0003677,GO:0090332,GO:0071456,GO:0051301,GO:0010087,GO:0006952,GO:1990837,GO:0009835,GO:0043565,GO:0034605,GO:0010286,GO:0031347,GO:0009651,GO:0003700,GO:0010104,GO:0009658,GO:0006970,GO:0009789
TkERF20	GO:0071456,GO:0009409,GO:0005634,GO:0045893,GO:0051301,GO:2000280,GO:0009414,GO:0010087,GO:0006952,GO:0010186,GO:1990837,GO:0034059,GO:0043565,GO:0000976,GO:0009873,GO:0009617,GO:0003700,GO:0042742,GO:0003677,GO:0010941,GO:0009789,GO:0090332
TkRAV1	GO:0005634,GO:0045892,GO:0045893,GO:2000280,GO:0009414,GO:0009734,GO:0071497,GO:0009864,GO:0009737,GO:0009738,GO:0034059,GO:0009741,GO:0048527,GO:0000976,GO:0009873,GO:0006355,GO:0009751,GO:0010073,GO:0009753,GO:0016604,GO:0003677,GO:0071456,GO:0051301,GO:1901371,GO:0010087,GO:0006952,GO:0005737,GO:1990837,GO:0043565,GO:0048366,GO:0019760,GO:0080113,GO:0009651,GO:0003700,GO:0009908,GO:0009910,GO:…
TkERF21	GO:0009409,GO:0005634,GO:0062211,GO:0045893,GO:2000280,GO:0009414,GO:0010186,GO:0034059,GO:0000976,GO:0050832,GO:0009873,GO:0009617,GO:0003677,GO:0090332,GO:0071456,GO:0051301,GO:0010087,GO:0006952,GO:1990837,GO:0043565,GO:0010928,GO:0003700,GO:0090357,GO:0042742,GO:0009789,GO:0010941,GO:0060862
TkERF22	GO:0005634,GO:0001666,GO:0010371,GO:0010628,GO:0009861,GO:0009733,GO:1900057,GO:2000280,GO:0009735,GO:0009863,GO:0042631,GO:0009736,GO:0009864,GO:0009737,GO:0009738,GO:0050826,GO:0034059,GO:0009611,GO:0050832,GO:0009873,GO:0009617,GO:0009620,GO:0009751,GO:0009624,GO:1900036,GO:0009753,GO:0008219,GO:0045595,GO:0010143,GO:0009631,GO:0071454,GO:0045088,GO:0071456,GO:0002213,GO:0006952,GO:1990837,GO:…
TkERF23	GO:0005634,GO:2000280,GO:0009734,GO:0009735,GO:0009864,GO:0009736,GO:0009737,GO:0034059,GO:0009867,GO:0009611,GO:0009873,GO:0009620,GO:0009751,GO:0009624,GO:0009880,GO:0009753,GO:0010143,GO:0071456,GO:0006952,GO:1990837,GO:0009644,GO:0043565,GO:0034605,GO:0000302,GO:0019760,GO:0042802,GO:0009651,GO:0010166,GO:0048825,GO:0006970,GO:0009658,GO:0009789,GO:0009408,GO:0009409,GO:0045892,GO:0045893,GO:…
TkERF24	GO:0005634,GO:0062211,GO:0009733,GO:1900057,GO:0009734,GO:0009735,GO:0009736,GO:0009737,GO:1901332,GO:0009738,GO:0034059,GO:0009740,GO:0051726,GO:0009749,GO:0009751,GO:1900036,GO:0009753,GO:0008219,GO:0045595,GO:0071454,GO:0045088,GO:0071456,GO:0006952,GO:0043565,GO:0034605,GO:0000302,GO:0010286,GO:0019760,GO:0071472,GO:0042802,GO:0006970,GO:0009788,GO:0009789,GO:0045892,GO:0045893,GO:0071497,GO:…
TkERF25	GO:0005634,GO:0001666,GO:0010371,GO:0010628,GO:1900057,GO:0009733,GO:2000280,GO:0009735,GO:1904277,GO:0009736,GO:0050826,GO:0009738,GO:0009611,GO:0034059,GO:0050832,GO:0048528,GO:0009873,GO:0009617,GO:0009620,GO:1900036,GO:0009753,GO:0035865,GO:0008219,GO:0009631,GO:0071454,GO:0071456,GO:0002213,GO:0006952,GO:1990837,GO:0043565,GO:0010286,GO:0000302,GO:0019760,GO:0042802,GO:0009651,GO:0051510,GO:…
TkERF26	GO:0005634,GO:0001666,GO:0009861,GO:1900057,GO:2000280,GO:0009735,GO:1904277,GO:0009736,GO:0009737,GO:0009611,GO:0034059,GO:0009739,GO:0009740,GO:0009873,GO:0009617,GO:0009620,GO:0009751,GO:0009753,GO:0008219,GO:0071454,GO:0071456,GO:0002213,GO:0006952,GO:1990837,GO:0043565,GO:0034605,GO:0010286,GO:0010030,GO:0019760,GO:0009651,GO:0048825,GO:0006970,GO:0009658,GO:0010941,GO:0009789,GO:0060862,GO:…
TkAP2-9	GO:0005634,GO:0009734,GO:0009737,GO:0097548,GO:0042127,GO:2000014,GO:0009873,GO:1901959,GO:0045723,GO:0005667,GO:0080037,GO:0006952,GO:0043565,GO:0019760,GO:0080050,GO:0009651,GO:0009908,GO:0009909,GO:0060860,GO:0048316,GO:0009789,GO:0048830,GO:0009791,GO:1990110,GO:0009409,GO:0045892,GO:0045893,GO:0009414,GO:0010311,GO:0040008,GO:0030154,GO:0010186,GO:0010187,GO:0000976,GO:0010449,GO:0006355,GO:…
TkERF27	GO:0009408,GO:0009409,GO:0005634,GO:0045892,GO:0045893,GO:1900057,GO:2000280,GO:0009414,GO:0009415,GO:0009736,GO:0009416,GO:0009864,GO:0009737,GO:0010186,GO:0034059,GO:0009867,GO:0009611,GO:0000976,GO:0050832,GO:0009873,GO:0009617,GO:0006355,GO:0009555,GO:0009624,GO:0045595,GO:0016604,GO:0003677,GO:0090332,GO:0009631,GO:0071456,GO:0051301,GO:0010087,GO:0006952,GO:1990837,GO:0043565,GO:0010286,GO:…
TkERF28	GO:0009408,GO:0009409,GO:0005634,GO:0045892,GO:0045893,GO:0009733,GO:2000280,GO:0009414,GO:0009736,GO:0071497,GO:0009737,GO:0010186,GO:0034059,GO:0009611,GO:0000976,GO:0009873,GO:0009617,GO:0009877,GO:0009751,GO:0009753,GO:0003677,GO:0090332,GO:0071456,GO:0006952,GO:0005737,GO:1990837,GO:0043565,GO:0034605,GO:0048366,GO:0010286,GO:0042542,GO:0019760,GO:0010224,GO:0009651,GO:0003700,GO:0042742,GO:…
TkERF29	GO:0000976,GO:0009873,GO:0005634,GO:0003700,GO:0009620,GO:0042631,GO:0005737,GO:0003677
TkERF30	GO:0005634,GO:0001666,GO:0062211,GO:0010371,GO:0010628,GO:0009861,GO:0009733,GO:1900057,GO:2000280,GO:0009734,GO:0009735,GO:0009863,GO:0042631,GO:0009736,GO:0009864,GO:0009737,GO:0009738,GO:0050826,GO:0034059,GO:0009611,GO:0050832,GO:0009873,GO:0009617,GO:0009620,GO:0009749,GO:0009751,GO:0009624,GO:0009880,GO:1900036,GO:0009753,GO:0008219,GO:0045595,GO:0010143,GO:0009631,GO:0071454,GO:0045088,GO:…
TkAP2-10	GO:1990110,GO:0009409,GO:0005634,GO:0045892,GO:0045893,GO:0009734,GO:0010311,GO:0097548,GO:0000976,GO:2000014,GO:0009873,GO:0010449,GO:0006355,GO:0040019,GO:0000723,GO:0010581,GO:0010073,GO:0003677,GO:0007389,GO:0005667,GO:0060771,GO:0080037,GO:0060772,GO:0060774,GO:0006952,GO:0048364,GO:0043565,GO:0080050,GO:0031347,GO:0019827,GO:0003700,GO:0010228,GO:0009909,GO:0009845,GO:0010104,GO:0060860,GO:…
TkAP2-11	GO:0009409,GO:0005634,GO:0045892,GO:0009734,GO:0030154,GO:0097548,GO:0009742,GO:0042127,GO:0000976,GO:2000014,GO:0009873,GO:0006355,GO:0010581,GO:0010073,GO:0003677,GO:0048481,GO:0005730,GO:0005667,GO:0080037,GO:0051301,GO:0010601,GO:0005737,GO:0010093,GO:0019760,GO:0042802,GO:0080050,GO:0003700,GO:0010228,GO:0009908,GO:0009909,GO:0009658,GO:0010492,GO:0060860,GO:0048316,GO:0048830
TkERF31	GO:0005634,GO:0001666,GO:0010628,GO:1900057,GO:2000280,GO:0009735,GO:0009864,GO:1904277,GO:0009737,GO:0034059,GO:0009867,GO:0009611,GO:0050832,GO:0048528,GO:0009873,GO:0009617,GO:0009751,GO:0009753,GO:0035865,GO:0008219,GO:0009631,GO:0071454,GO:0071456,GO:0002213,GO:0006952,GO:1990837,GO:0043565,GO:0034605,GO:0010286,GO:0000302,GO:0019760,GO:0009651,GO:0009658,GO:0006970,GO:0010941,GO:0009789,GO:…
TkERF32	GO:0005634,GO:0001666,GO:0010628,GO:1900057,GO:2000280,GO:0009735,GO:0009864,GO:1904277,GO:0009737,GO:0034059,GO:0009867,GO:0009611,GO:0050832,GO:0048528,GO:0009873,GO:0009617,GO:0009751,GO:0009753,GO:0035865,GO:0008219,GO:0009631,GO:0071454,GO:0071456,GO:0002213,GO:0006952,GO:1990837,GO:0043565,GO:0034605,GO:0010286,GO:0000302,GO:0019760,GO:0009651,GO:0009658,GO:0006970,GO:0010941,GO:0009789,GO:…
TkERF33	GO:0005634,GO:0001666,GO:0009733,GO:2000280,GO:0009735,GO:0009736,GO:0009864,GO:0009737,GO:0034059,GO:0009611,GO:0009740,GO:0051726,GO:0050832,GO:0009873,GO:0009617,GO:0009624,GO:0009880,GO:0009753,GO:0008219,GO:0071456,GO:0002213,GO:0006952,GO:1990837,GO:0043565,GO:0010286,GO:0019760,GO:0048825,GO:0010941,GO:0009789,GO:0060862,GO:0009408,GO:1990110,GO:0009409,GO:0045892,GO:0045893,GO:0009414,GO:…
TkERF34	GO:0009408,GO:0009409,GO:0005634,GO:0045893,GO:0009414,GO:0009736,GO:0009416,GO:0006952,GO:0010186,GO:0009611,GO:0043565,GO:0010286,GO:0000976,GO:0009873,GO:0071472,GO:0009651,GO:0009555,GO:0003700,GO:0006970,GO:0045595,GO:0003677,GO:0009789,GO:0090332
TkERF35	GO:0009408,GO:0009409,GO:0005634,GO:0045893,GO:2000280,GO:0009414,GO:0009737,GO:0009738,GO:0010186,GO:0034059,GO:0000976,GO:0009873,GO:0009617,GO:0009555,GO:0003677,GO:0090332,GO:0071456,GO:0051301,GO:0010087,GO:0006952,GO:0009834,GO:1990837,GO:0034605,GO:0043565,GO:0010286,GO:0009651,GO:0003700,GO:0042742,GO:0010941,GO:0009789,GO:0060862
TkERF36	GO:0009408,GO:0009409,GO:0005634,GO:0045893,GO:2000280,GO:0009414,GO:0009736,GO:0009416,GO:0071497,GO:0009737,GO:0010186,GO:0034059,GO:0009611,GO:0000976,GO:0009873,GO:0009617,GO:0009751,GO:0009753,GO:0045595,GO:0003677,GO:0090332,GO:0071456,GO:0006952,GO:0009834,GO:1990837,GO:0043565,GO:0010286,GO:0019760,GO:0071472,GO:0009651,GO:0003700,GO:0042742,GO:0006970,GO:0009723,GO:0009789,GO:0010941,GO:…
TkERF37	GO:0009408,GO:0009409,GO:0005634,GO:0045893,GO:2000280,GO:0009414,GO:0009737,GO:0009738,GO:0010186,GO:0034059,GO:0000976,GO:0009873,GO:0009617,GO:0009555,GO:0003677,GO:0090332,GO:0071456,GO:0051301,GO:0010087,GO:0006952,GO:0009834,GO:1990837,GO:0034605,GO:0043565,GO:0010286,GO:0042542,GO:0010224,GO:0009651,GO:0003700,GO:0042742,GO:0010941,GO:0009789,GO:0060862
TkERF38	GO:0005634,GO:0001666,GO:0062211,GO:0009861,GO:0009733,GO:1900057,GO:2000280,GO:0009734,GO:0009735,GO:0009736,GO:0009864,GO:1904277,GO:0009737,GO:1901332,GO:0009738,GO:0034059,GO:0009611,GO:0009867,GO:0009740,GO:0051726,GO:0050832,GO:0009873,GO:0009620,GO:0009751,GO:0009624,GO:0009880,GO:1900036,GO:0009753,GO:0008219,GO:0045595,GO:0071454,GO:0009631,GO:0071456,GO:0006952,GO:1990837,GO:0009644,GO:…
TkAP2-13	GO:0005634,GO:2000280,GO:0009734,GO:0009736,GO:0034059,GO:0097548,GO:0009742,GO:0042127,GO:2000014,GO:0009873,GO:0009620,GO:1900036,GO:0071456,GO:0005667,GO:0080037,GO:0006952,GO:1990837,GO:0043565,GO:0019760,GO:0042802,GO:0080050,GO:0009651,GO:0009908,GO:0009909,GO:0048825,GO:0006970,GO:0009658,GO:0060860,GO:0048316,GO:0048830,GO:0009409,GO:0045892,GO:0045893,GO:0009414,GO:0030154,GO:0000976,GO:…
TkAP2-14	GO:0009409,GO:0005634,GO:0045892,GO:0009734,GO:0030154,GO:0097548,GO:0009742,GO:0042127,GO:0000976,GO:2000014,GO:0009873,GO:0006355,GO:0010581,GO:0010073,GO:0003677,GO:0048481,GO:0005667,GO:0080037,GO:0051301,GO:0010601,GO:0005737,GO:0010093,GO:0019760,GO:0042802,GO:0080050,GO:0003700,GO:0010228,GO:0009908,GO:0009909,GO:0009658,GO:0010492,GO:0060860,GO:0048316,GO:0048830
TkERF39	GO:0005634,GO:0001666,GO:0009861,GO:1900057,GO:0009733,GO:2000280,GO:0009735,GO:0009864,GO:0009736,GO:1901332,GO:0009737,GO:0009867,GO:0034059,GO:0009611,GO:0050832,GO:0009873,GO:0009617,GO:0009620,GO:0009751,GO:0009624,GO:0009753,GO:0008219,GO:0071454,GO:0071456,GO:0006952,GO:1990837,GO:0009644,GO:0043565,GO:0034605,GO:0000302,GO:0010286,GO:0019760,GO:0042802,GO:0009651,GO:0009908,GO:0048825,GO:…
TkERF40	GO:0009408,GO:0009409,GO:0005634,GO:0045892,GO:0045893,GO:1900057,GO:0009414,GO:0009736,GO:0009416,GO:0010186,GO:0009611,GO:0000976,GO:0009873,GO:0009555,GO:0045595,GO:0003677,GO:0090332,GO:0006952,GO:0005737,GO:0048364,GO:0043565,GO:0048366,GO:0010286,GO:0071472,GO:0042802,GO:0009651,GO:0003700,GO:0048825,GO:0006970,GO:0009789
TkERF41	GO:0009409,GO:0005634,GO:0010371,GO:0045892,GO:0045893,GO:0009733,GO:2000280,GO:0009414,GO:0042631,GO:0009864,GO:0009736,GO:0009737,GO:0009738,GO:0010186,GO:0034059,GO:0009611,GO:0000976,GO:0050832,GO:0009873,GO:0009617,GO:0009620,GO:0016604,GO:0003677,GO:0090332,GO:0071456,GO:0051301,GO:0002213,GO:0010087,GO:0006952,GO:0005737,GO:0009834,GO:1990837,GO:0043565,GO:0010286,GO:0048366,GO:0019760,GO:…
TkAP2-15	GO:0009409,GO:0005634,GO:0045892,GO:0009414,GO:0009734,GO:0040008,GO:0009737,GO:0030154,GO:0010187,GO:0097548,GO:0009742,GO:0000976,GO:2000014,GO:0009873,GO:0006355,GO:0000981,GO:0010581,GO:0010073,GO:1901959,GO:0045723,GO:0003677,GO:0048481,GO:0005667,GO:0005737,GO:0010093,GO:0042802,GO:0080050,GO:0009651,GO:0003700,GO:0010228,GO:0009908,GO:0009909,GO:0009658,GO:0060860,GO:0048316
TkAP2-16	GO:0005634,GO:0009734,GO:0009737,GO:0097548,GO:0009742,GO:0042127,GO:0009873,GO:1901959,GO:0045723,GO:0005667,GO:0006952,GO:0043565,GO:0019760,GO:0080050,GO:0009651,GO:0009908,GO:0009909,GO:0060860,GO:0048316,GO:0009789,GO:0009791,GO:1990110,GO:0009409,GO:0045893,GO:0009414,GO:0010311,GO:0040008,GO:0030154,GO:0010186,GO:0010187,GO:0000976,GO:0010449,GO:0006355,GO:0040019,GO:0000723,GO:0000981,GO:…
TkERF42	GO:0005634,GO:0001666,GO:0009861,GO:1900057,GO:2000280,GO:0009735,GO:0009864,GO:1904277,GO:0009736,GO:0009737,GO:0034059,GO:0009739,GO:0009611,GO:0009740,GO:0009873,GO:0009617,GO:0009620,GO:0009751,GO:0009753,GO:0008219,GO:0071454,GO:0071456,GO:0002213,GO:0006952,GO:1990837,GO:0043565,GO:0034605,GO:0010030,GO:0010286,GO:0019760,GO:0009651,GO:0048825,GO:0006970,GO:0009658,GO:0010941,GO:0009789,GO:…
TkAP2-17	GO:0005634,GO:2000280,GO:0009734,GO:0034059,GO:0097548,GO:0009742,GO:0042127,GO:2000014,GO:0009873,GO:0071456,GO:0005667,GO:0080037,GO:0006952,GO:1990837,GO:0043565,GO:0019760,GO:0042802,GO:0080050,GO:0009908,GO:0009909,GO:0009658,GO:0060860,GO:0048316,GO:0048830,GO:0009791,GO:1990110,GO:0009409,GO:0045892,GO:0045893,GO:0009414,GO:0010311,GO:0030154,GO:0000976,GO:0010449,GO:0006355,GO:0040019,GO:…
TkAP2-18	GO:0005634,GO:2000280,GO:0009734,GO:0009737,GO:0034059,GO:0097548,GO:0042127,GO:2000014,GO:0009873,GO:1901959,GO:0045723,GO:0010143,GO:0071456,GO:0005667,GO:0006952,GO:1990837,GO:0043565,GO:0019760,GO:0042802,GO:0080050,GO:0009651,GO:0009908,GO:0009909,GO:0010166,GO:0009658,GO:0060860,GO:0048316,GO:0009791,GO:1990110,GO:0009409,GO:0045892,GO:0045893,GO:0009414,GO:0010311,GO:0040008,GO:0030154,GO:…
TkERF43	GO:0005634,GO:0010371,GO:0009861,GO:2000280,GO:0009863,GO:0042631,GO:0009864,GO:0009737,GO:0050826,GO:0034059,GO:0009873,GO:0009617,GO:0009620,GO:0009624,GO:0045088,GO:0071456,GO:0006952,GO:1990837,GO:0009644,GO:0043565,GO:0000302,GO:0010286,GO:0019760,GO:0051510,GO:0006970,GO:0010941,GO:0009789,GO:0060862,GO:1990110,GO:0009408,GO:0009409,GO:0045892,GO:0045893,GO:0009414,GO:0009416,GO:0010186,GO:…
TkAP2-19	GO:0009409,GO:0005634,GO:0045892,GO:0009414,GO:0040008,GO:0009737,GO:0030154,GO:0010187,GO:0097548,GO:0000976,GO:2000014,GO:0009873,GO:0006355,GO:0000981,GO:0010581,GO:0010073,GO:1901959,GO:0045723,GO:0003677,GO:0048481,GO:0005730,GO:0005667,GO:0010093,GO:0042802,GO:0080050,GO:0009651,GO:0003700,GO:0010228,GO:0009908,GO:0009909,GO:0009658,GO:0060860,GO:0048316
TkERF44	GO:0005634,GO:0001666,GO:0010628,GO:1900057,GO:2000280,GO:0009735,GO:0009864,GO:1904277,GO:0009737,GO:0034059,GO:0009867,GO:0009611,GO:0050832,GO:0048528,GO:0009873,GO:0009617,GO:0009751,GO:0009753,GO:0035865,GO:0008219,GO:0009631,GO:0071454,GO:0071456,GO:0002213,GO:0006952,GO:1990837,GO:0043565,GO:0034605,GO:0010286,GO:0000302,GO:0019760,GO:0009651,GO:0009658,GO:0006970,GO:0010941,GO:0009789,GO:…
TkERF45	GO:0009409,GO:0005634,GO:0045893,GO:2000280,GO:0009414,GO:0071497,GO:0009736,GO:0009737,GO:0010186,GO:0034059,GO:0009739,GO:0009740,GO:0000976,GO:0009873,GO:0009555,GO:0009751,GO:0009753,GO:0003677,GO:0090332,GO:0010143,GO:0009631,GO:0071456,GO:0006952,GO:0005737,GO:1990837,GO:0048364,GO:0043565,GO:0010030,GO:0048366,GO:0010286,GO:0019760,GO:0042802,GO:0009651,GO:0031347,GO:0003700,GO:0010166,GO:…
TkAP2-20	GO:0005634,GO:0009734,GO:0009737,GO:0097548,GO:0009742,GO:0042127,GO:0009873,GO:1901959,GO:0045723,GO:0005667,GO:0080037,GO:0006952,GO:0043565,GO:0019760,GO:0080050,GO:0009651,GO:0009908,GO:0009909,GO:0060860,GO:0048316,GO:0048830,GO:0009791,GO:1990110,GO:0009409,GO:0045893,GO:0009414,GO:0010311,GO:0040008,GO:0030154,GO:0010187,GO:0000976,GO:0010449,GO:0006355,GO:0040019,GO:0000723,GO:0000981,GO:…
TkERF46
TkERF47	GO:0005634,GO:0045892,GO:0045893,GO:1900057,GO:0009736,GO:0010186,GO:0000976,GO:0009873,GO:0009624,GO:0003677,GO:0090332,GO:0051301,GO:0010087,GO:0006952,GO:0005737,GO:0009644,GO:0048364,GO:0043565,GO:0048366,GO:0000302,GO:0010286,GO:0042802,GO:0003700,GO:0048825,GO:0009789
TkERF48	GO:0009409,GO:0005634,GO:0045893,GO:0009733,GO:2000280,GO:0009414,GO:0009864,GO:0009737,GO:0010186,GO:0034059,GO:0009867,GO:0009611,GO:0000976,GO:0009873,GO:0009751,GO:0009624,GO:0009753,GO:0003677,GO:0090332,GO:0071456,GO:0051301,GO:0010087,GO:0006952,GO:1990837,GO:0009835,GO:0043565,GO:0034605,GO:0010286,GO:0031347,GO:0009651,GO:0003700,GO:0010104,GO:0009658,GO:0006970,GO:0009789
TkERF49	GO:0005634,GO:0001666,GO:0009861,GO:1900057,GO:0009733,GO:2000280,GO:0009735,GO:0009864,GO:0009736,GO:0009737,GO:0034059,GO:0009867,GO:0009739,GO:0009611,GO:0009740,GO:0009873,GO:0009617,GO:0009751,GO:0009624,GO:0009753,GO:0008219,GO:0071454,GO:0071456,GO:0006952,GO:1990837,GO:0043565,GO:0034605,GO:0010030,GO:0010286,GO:0019760,GO:0009651,GO:0048825,GO:0009658,GO:0006970,GO:0010941,GO:0009789,GO:…
TkERF50	GO:0005634,GO:0001666,GO:0062211,GO:0009861,GO:1900057,GO:0009733,GO:2000280,GO:0009735,GO:0009863,GO:0042631,GO:0010119,GO:0009736,GO:0009737,GO:0009738,GO:0009611,GO:0034059,GO:0048527,GO:0050832,GO:0010896,GO:0009744,GO:0009873,GO:0009617,GO:0009620,GO:0009749,GO:0009751,GO:1900036,GO:0009753,GO:0008219,GO:0045595,GO:0071454,GO:0045088,GO:0071456,GO:0002213,GO:0006952,GO:1990837,GO:0043565,GO:…
TkERF51	GO:0005634,GO:0001666,GO:0009861,GO:1900057,GO:2000280,GO:0009735,GO:1904277,GO:0009736,GO:0009737,GO:0034059,GO:0009739,GO:0009611,GO:0009740,GO:0009873,GO:0009617,GO:0009751,GO:0009753,GO:0008219,GO:0071454,GO:0071456,GO:0002213,GO:0006952,GO:1990837,GO:0043565,GO:0034605,GO:0010030,GO:0010286,GO:0019760,GO:0009651,GO:0048825,GO:0009658,GO:0006970,GO:0010941,GO:0009789,GO:0060862,GO:0009409,GO:…
TkERF52	GO:0005634,GO:0001666,GO:2000280,GO:0009735,GO:1904277,GO:0009737,GO:0034059,GO:0009739,GO:0009611,GO:0009740,GO:0050832,GO:0009873,GO:0009620,GO:0009751,GO:0009753,GO:0008219,GO:0071454,GO:0071456,GO:0002213,GO:0006952,GO:1990837,GO:0043565,GO:0034605,GO:0010030,GO:0010286,GO:0019760,GO:0009651,GO:0006970,GO:0009658,GO:0009789,GO:0009409,GO:0045892,GO:0045893,GO:0009414,GO:0071497,GO:0071369,GO:…
TkAP2-21	GO:0005634,GO:0001666,GO:2000280,GO:0009734,GO:0009864,GO:0009737,GO:0034059,GO:0042127,GO:0009744,GO:0009873,GO:0009751,GO:0009753,GO:1901959,GO:0045723,GO:0071454,GO:0071456,GO:0008610,GO:0080037,GO:0006952,GO:1990837,GO:0043565,GO:0019760,GO:0009651,GO:0009908,GO:0009658,GO:0019900,GO:0048830,GO:0009791,GO:1990110,GO:0045892,GO:0045893,GO:0009414,GO:0010311,GO:0040008,GO:0071497,GO:0071369,GO:…
TkERF53	GO:0009408,GO:0009409,GO:0005634,GO:0045892,GO:0045893,GO:1900057,GO:2000280,GO:0009414,GO:0009736,GO:0009416,GO:0010186,GO:0034059,GO:0009611,GO:0000976,GO:0050832,GO:0009873,GO:0009617,GO:0009620,GO:0045595,GO:0003677,GO:0090332,GO:0071456,GO:0051301,GO:0010087,GO:0006952,GO:1990837,GO:0043565,GO:0010286,GO:0019760,GO:0071472,GO:0009651,GO:0003700,GO:0042742,GO:0006970,GO:0010941,GO:0009789,GO:…
TkERF54	GO:0009408,GO:0009409,GO:0005634,GO:0045893,GO:0009733,GO:2000280,GO:0009414,GO:0071497,GO:0009736,GO:0009737,GO:0010186,GO:0034059,GO:0009739,GO:0009740,GO:0000976,GO:0009873,GO:0009555,GO:0009751,GO:0009753,GO:0003677,GO:0090332,GO:0010143,GO:0009631,GO:0071456,GO:0006952,GO:0005737,GO:1990837,GO:0048364,GO:0043565,GO:0010030,GO:0048366,GO:0010286,GO:0019760,GO:0042802,GO:0009651,GO:0031347,GO:…
TkERF55	GO:0005634,GO:0001666,GO:0010628,GO:1900057,GO:2000280,GO:0009735,GO:0009864,GO:1904277,GO:0009737,GO:0034059,GO:0009867,GO:0009611,GO:0050832,GO:0048528,GO:0009873,GO:0009617,GO:0009751,GO:0009753,GO:0035865,GO:0008219,GO:0009631,GO:0071454,GO:0071456,GO:0002213,GO:0006952,GO:1990837,GO:0043565,GO:0034605,GO:0010286,GO:0000302,GO:0019760,GO:0009651,GO:0009658,GO:0006970,GO:0010941,GO:0009789,GO:…
TkAP2-22	GO:0009409,GO:0005634,GO:0045892,GO:0009414,GO:0009734,GO:0040008,GO:0009737,GO:0030154,GO:0010187,GO:0097548,GO:0009742,GO:0000976,GO:2000014,GO:0009873,GO:0010449,GO:0006355,GO:0000723,GO:0000981,GO:0010581,GO:0010073,GO:1901959,GO:0045723,GO:0003677,GO:0007389,GO:0048481,GO:0005667,GO:0005737,GO:0048364,GO:0010093,GO:0042802,GO:0080050,GO:0009651,GO:0019827,GO:0003700,GO:0010228,GO:0009908,GO:…
TkERF56	GO:0005634,GO:0001666,GO:0010628,GO:1900057,GO:2000280,GO:0009735,GO:0009864,GO:1904277,GO:0009737,GO:0034059,GO:0009867,GO:0009611,GO:0050832,GO:0048528,GO:0009873,GO:0009617,GO:0009751,GO:0009753,GO:0035865,GO:0008219,GO:0009631,GO:0071454,GO:0071456,GO:0002213,GO:0006952,GO:1990837,GO:0043565,GO:0034605,GO:0010286,GO:0000302,GO:0019760,GO:0009651,GO:0009658,GO:0006970,GO:0010941,GO:0009789,GO:…
TkERF57	GO:0005634,GO:0001666,GO:2000280,GO:0009734,GO:0009735,GO:1904277,GO:0009736,GO:0009737,GO:0034059,GO:0009739,GO:0009611,GO:0009740,GO:0050832,GO:0048528,GO:0009873,GO:0009620,GO:0009751,GO:0009880,GO:0009753,GO:0035865,GO:0008219,GO:0071454,GO:0071456,GO:0002213,GO:0006952,GO:1990837,GO:0043565,GO:0034605,GO:0010030,GO:0010286,GO:0000302,GO:0019760,GO:0009651,GO:0048825,GO:0006970,GO:0009658,GO:…
TkERF58	GO:0005634,GO:0001666,GO:0010371,GO:0010628,GO:2000280,GO:0009735,GO:0042631,GO:0009736,GO:0009737,GO:0050826,GO:0009738,GO:0009611,GO:0034059,GO:0050832,GO:0048528,GO:0009873,GO:0009617,GO:0009620,GO:0009877,GO:0009751,GO:1900036,GO:0009753,GO:0035865,GO:0008219,GO:0009631,GO:0071454,GO:0071456,GO:0002213,GO:0006952,GO:1990837,GO:0043565,GO:0034605,GO:0010286,GO:0000302,GO:0019760,GO:0009651,GO:…
TkAP2-23	GO:1990110,GO:0009409,GO:0005634,GO:0045893,GO:2000280,GO:0009414,GO:0009734,GO:0010311,GO:0040008,GO:0009737,GO:0034059,GO:0010187,GO:0009744,GO:0000976,GO:0009873,GO:0010449,GO:0040019,GO:0000723,GO:0000981,GO:0010073,GO:1901959,GO:0045723,GO:0003677,GO:0006109,GO:0007389,GO:0006110,GO:0071456,GO:0008610,GO:0060771,GO:0080037,GO:0060772,GO:0006629,GO:0060774,GO:0006952,GO:0019432,GO:1990837,GO:…
TkERF59	GO:0005634,GO:0001666,GO:0062211,GO:0009861,GO:1900057,GO:0009733,GO:2000280,GO:0009734,GO:0009735,GO:0009864,GO:1904277,GO:0009736,GO:0009737,GO:0009867,GO:0034059,GO:0009611,GO:0050832,GO:0009873,GO:0009617,GO:0009620,GO:0009877,GO:0009751,GO:0009624,GO:1900036,GO:0009880,GO:0009753,GO:0008219,GO:0045595,GO:0071454,GO:0071456,GO:0006952,GO:1990837,GO:0009644,GO:0043565,GO:0034605,GO:0000302,GO:…
TkRAV2	GO:0005634,GO:0031490,GO:0010050,GO:0045892,GO:0045893,GO:0009733,GO:2000280,GO:0009414,GO:0009734,GO:0034059,GO:0009741,GO:0048527,GO:0000976,GO:0009873,GO:0006355,GO:0010582,GO:0010073,GO:0003677,GO:0071456,GO:1902584,GO:0006952,GO:1990837,GO:0043565,GO:0010158,GO:0048366,GO:0019760,GO:0080113,GO:0003700,GO:0009910,GO:0010358,GO:0009850,GO:0048573,GO:0060862
TkERF60	GO:0009408,GO:0009409,GO:0005634,GO:0045893,GO:2000280,GO:0009414,GO:0009735,GO:0042631,GO:0009736,GO:0009416,GO:0009738,GO:0010186,GO:0034059,GO:0009611,GO:0000976,GO:0009873,GO:0009617,GO:0009620,GO:0009753,GO:0008219,GO:0045595,GO:0003677,GO:0090332,GO:0071456,GO:0051301,GO:0010087,GO:0006952,GO:0005737,GO:1990837,GO:0043565,GO:0034605,GO:0010286,GO:0071472,GO:0009651,GO:0003700,GO:0042742,GO:…
TkERF61	GO:0005634,GO:0001666,GO:0010628,GO:2000280,GO:0009736,GO:1901332,GO:0009737,GO:0009738,GO:0034059,GO:0009739,GO:0009611,GO:0009740,GO:0050832,GO:0048528,GO:0009873,GO:0009877,GO:0009751,GO:0009753,GO:0035865,GO:0009631,GO:0071456,GO:0006952,GO:1990837,GO:0043565,GO:0034605,GO:0010030,GO:0000302,GO:0019760,GO:0009651,GO:0009908,GO:0048825,GO:0009658,GO:0006970,GO:0009789,GO:0010432,GO:0009408,GO:…
TkAP2-24	GO:0009409,GO:0005634,GO:0045892,GO:0030154,GO:0097548,GO:0000976,GO:2000014,GO:0009873,GO:0006355,GO:0010581,GO:0010073,GO:0003677,GO:0048481,GO:0005730,GO:0005667,GO:0010093,GO:0042802,GO:0080050,GO:0003700,GO:0010228,GO:0009908,GO:0009909,GO:0009658,GO:0060860,GO:0048316
TkERF62	GO:0005634,GO:2000280,GO:0009734,GO:0009735,GO:0009864,GO:0009736,GO:0009737,GO:0034059,GO:0009611,GO:0009873,GO:0009617,GO:0009620,GO:0009877,GO:0009751,GO:0009880,GO:0009753,GO:0045595,GO:0010143,GO:0071456,GO:0006952,GO:1990837,GO:0043565,GO:0010286,GO:0019760,GO:0071472,GO:0009651,GO:0010166,GO:0048825,GO:0006970,GO:0010941,GO:0009789,GO:0009408,GO:0009409,GO:0045892,GO:0045893,GO:0005829,GO:…
TkERF63	GO:0009408,GO:0009409,GO:0005634,GO:0045893,GO:2000280,GO:0009414,GO:0009415,GO:0042631,GO:0009736,GO:0009416,GO:0009737,GO:0009738,GO:0010186,GO:0034059,GO:0009611,GO:0000976,GO:0009873,GO:0009617,GO:0006355,GO:0009555,GO:0009620,GO:0045595,GO:0003677,GO:0090332,GO:0071456,GO:0051301,GO:0010087,GO:0006952,GO:0005737,GO:1990837,GO:0043565,GO:0010286,GO:0071472,GO:0009651,GO:0003700,GO:0042742,GO:…
TkAP2-25	GO:0005634,GO:0009734,GO:0009737,GO:0097548,GO:0009742,GO:0042127,GO:0009744,GO:0009873,GO:1901959,GO:0045723,GO:0008610,GO:0005667,GO:0006952,GO:0043565,GO:0019760,GO:0080050,GO:0009651,GO:0009908,GO:0009909,GO:0060860,GO:0019900,GO:0048316,GO:0009789,GO:0009791,GO:1990110,GO:0009409,GO:0045893,GO:0009414,GO:0010311,GO:0040008,GO:0030154,GO:0010186,GO:0010187,GO:0000976,GO:0010449,GO:0006355,GO:…
TkERF64	GO:0009408,GO:0009409,GO:0005634,GO:0045892,GO:0045893,GO:1900057,GO:0009414,GO:0009736,GO:0009416,GO:0010186,GO:0009611,GO:0000976,GO:0009873,GO:0009555,GO:0045595,GO:0003677,GO:0090332,GO:0005737,GO:0048364,GO:0043565,GO:0048366,GO:0071472,GO:0042802,GO:0009651,GO:0003700,GO:0048825,GO:0006970,GO:0009789
TkERF65	GO:0005634,GO:0001666,GO:2000280,GO:0009734,GO:0009735,GO:0042631,GO:0009864,GO:0009736,GO:0034059,GO:0009611,GO:0009873,GO:0009617,GO:0009620,GO:0009624,GO:0009880,GO:0045595,GO:0010143,GO:0071456,GO:0006952,GO:1990837,GO:0043565,GO:0010286,GO:0071472,GO:0009651,GO:0010166,GO:0048825,GO:0006970,GO:0010941,GO:0009789,GO:0060862,GO:0009408,GO:0009409,GO:0045893,GO:0005829,GO:0009414,GO:0009415,GO:…
TkERF66	GO:0005634,GO:0045893,GO:0051301,GO:0010087,GO:0006952,GO:0010186,GO:0043565,GO:0000976,GO:0019760,GO:0009873,GO:0031347,GO:0003700,GO:0010104,GO:0009789,GO:0090332,GO:0003677
TkERF67	GO:0005634,GO:0062211,GO:0009733,GO:1900057,GO:0009734,GO:0009735,GO:0009736,GO:0009737,GO:1901332,GO:0009738,GO:0034059,GO:0009739,GO:0009740,GO:0051726,GO:0009749,GO:0009751,GO:1900036,GO:0009753,GO:0008219,GO:0045595,GO:0071454,GO:0071456,GO:0006952,GO:0043565,GO:0034605,GO:0000302,GO:0010286,GO:0010030,GO:0019760,GO:0071472,GO:0042802,GO:0006970,GO:0009788,GO:0009789,GO:0045892,GO:0045893,GO:…
TkERF68	GO:0005634,GO:0001666,GO:0062211,GO:0009861,GO:0009733,GO:1900057,GO:2000280,GO:0009734,GO:0009735,GO:0009736,GO:0009864,GO:1904277,GO:0009737,GO:0009738,GO:0034059,GO:0009739,GO:0009611,GO:0009867,GO:0009740,GO:0051726,GO:0050832,GO:0009873,GO:0009620,GO:0009751,GO:0009624,GO:0009880,GO:1900036,GO:0009753,GO:0008219,GO:0045595,GO:0009631,GO:0071454,GO:0071456,GO:0006952,GO:1990837,GO:0009644,GO:…
TkAP2-26	GO:0005634,GO:2000280,GO:0009734,GO:0009737,GO:0034059,GO:0097548,GO:0009742,GO:0042127,GO:2000014,GO:0009744,GO:0009873,GO:1901959,GO:0045723,GO:0071456,GO:0008610,GO:0005667,GO:0080037,GO:0006952,GO:1990837,GO:0043565,GO:0019760,GO:0080050,GO:0009651,GO:0009908,GO:0009909,GO:0060860,GO:0019900,GO:0048316,GO:0048830,GO:0009791,GO:1990110,GO:0009409,GO:0045892,GO:0045893,GO:0009414,GO:0010311,GO:…
TkERF69	GO:0009408,GO:0009409,GO:0005634,GO:0045892,GO:0045893,GO:1900057,GO:0009414,GO:0009736,GO:0009416,GO:0010186,GO:0009611,GO:0000976,GO:0009873,GO:0009555,GO:0045595,GO:0003677,GO:0090332,GO:0005737,GO:0048364,GO:0043565,GO:0048366,GO:0071472,GO:0042802,GO:0009651,GO:0003700,GO:0048825,GO:0006970,GO:0009789
TkERF70	GO:0005634,GO:0001666,GO:0010371,GO:0010628,GO:0009861,GO:0009733,GO:1900057,GO:2000280,GO:0009735,GO:0009863,GO:0042631,GO:0009736,GO:0009864,GO:0009737,GO:0009738,GO:0050826,GO:0034059,GO:0009611,GO:0050832,GO:0009873,GO:0009617,GO:0009620,GO:0009877,GO:0009751,GO:0009624,GO:1900036,GO:0009753,GO:0008219,GO:0045595,GO:0010143,GO:0009631,GO:0071454,GO:0045088,GO:0071456,GO:0002213,GO:0006952,GO:…
TkERF71	GO:0005634,GO:1900057,GO:2000280,GO:0009734,GO:0009735,GO:0009864,GO:0009736,GO:1901332,GO:0009737,GO:0034059,GO:0009867,GO:0009611,GO:0009873,GO:0009620,GO:0009751,GO:0009880,GO:0009753,GO:0010143,GO:0071456,GO:0006952,GO:1990837,GO:0043565,GO:0034605,GO:0019760,GO:0042802,GO:0009651,GO:0009908,GO:0010166,GO:0048825,GO:0006970,GO:0009658,GO:0009789,GO:0009408,GO:0010432,GO:0009409,GO:0045892,GO:…
TkERF72	GO:0005634,GO:0001666,GO:0010628,GO:1900057,GO:2000280,GO:0009735,GO:0009864,GO:1904277,GO:0009737,GO:0034059,GO:0009867,GO:0009611,GO:0050832,GO:0048528,GO:0009873,GO:0009617,GO:0009751,GO:0009753,GO:0035865,GO:0008219,GO:0009631,GO:0071454,GO:0071456,GO:0002213,GO:0006952,GO:1990837,GO:0043565,GO:0034605,GO:0010286,GO:0000302,GO:0019760,GO:0009651,GO:0009658,GO:0006970,GO:0010941,GO:0009789,GO:…
TkAP2-27	GO:0005634,GO:0009734,GO:0009737,GO:0097548,GO:0009742,GO:0042127,GO:2000014,GO:0009873,GO:1901959,GO:0045723,GO:0005667,GO:0006952,GO:0043565,GO:0019760,GO:0080050,GO:0009651,GO:0009908,GO:0009909,GO:0060860,GO:0048316,GO:0009789,GO:0009791,GO:1990110,GO:0009409,GO:0045892,GO:0045893,GO:0009414,GO:0010311,GO:0040008,GO:0030154,GO:0010186,GO:0010187,GO:0000976,GO:0010449,GO:0006355,GO:0040019,GO:…
TkERF73	GO:0005634,GO:0001666,GO:0010628,GO:1900057,GO:2000280,GO:0009735,GO:0009864,GO:1904277,GO:0009737,GO:0034059,GO:0009867,GO:0009611,GO:0050832,GO:0048528,GO:0009873,GO:0009617,GO:0009751,GO:0009753,GO:0035865,GO:0008219,GO:0009631,GO:0071454,GO:0071456,GO:0002213,GO:0006952,GO:1990837,GO:0043565,GO:0034605,GO:0010286,GO:0000302,GO:0019760,GO:0009651,GO:0009658,GO:0006970,GO:0010941,GO:0009789,GO:…
TkAP2-28	GO:1990110,GO:0009409,GO:0005634,GO:0045892,GO:0009734,GO:0010311,GO:0030154,GO:0097548,GO:0009742,GO:0042127,GO:0000976,GO:2000014,GO:0009873,GO:0006355,GO:0040019,GO:0010581,GO:0010073,GO:0003677,GO:0048481,GO:0005730,GO:0005667,GO:0060771,GO:0080037,GO:0060772,GO:0051301,GO:0060774,GO:0010601,GO:0005737,GO:0048364,GO:0010093,GO:0019760,GO:0042802,GO:0080050,GO:0003700,GO:0010228,GO:0009908,GO:…
TkERF74	GO:0005634,GO:0010371,GO:0010628,GO:0009733,GO:2000280,GO:0042631,GO:0009864,GO:0009737,GO:0050826,GO:0009738,GO:0009611,GO:0034059,GO:0050832,GO:0009873,GO:0009617,GO:0009620,GO:0009751,GO:0009753,GO:0009631,GO:0071456,GO:0002213,GO:0006952,GO:1990837,GO:0043565,GO:0034605,GO:0019760,GO:0051510,GO:0010941,GO:0009789,GO:0060862,GO:0009408,GO:0009409,GO:0045892,GO:0045893,GO:0009414,GO:0071497,GO:…
TkERF75	GO:0005634,GO:0010628,GO:0009733,GO:2000280,GO:0009736,GO:0009864,GO:1901332,GO:0009737,GO:0009738,GO:0034059,GO:0009740,GO:0051726,GO:0009873,GO:0009617,GO:0009620,GO:0009751,GO:0009880,GO:0009753,GO:0009631,GO:0071456,GO:0006952,GO:1990837,GO:0043565,GO:0010286,GO:0019760,GO:0042802,GO:0009651,GO:0009908,GO:0048825,GO:0006970,GO:0010941,GO:0009789,GO:0060862,GO:0010432,GO:1990110,GO:0009409,GO:…
TkERF76	GO:0009408,GO:0071456,GO:0005634,GO:0045893,GO:2000280,GO:0009414,GO:0042631,GO:0006952,GO:0009736,GO:0005737,GO:1990837,GO:0034059,GO:0043565,GO:0048366,GO:0000976,GO:0009873,GO:0031347,GO:0003700,GO:0009620,GO:0010104,GO:0048825,GO:0003677
TkERF77	GO:0010432,GO:0005634,GO:0062211,GO:0045892,GO:0009414,GO:0009864,GO:0009736,GO:0009737,GO:1901332,GO:0009738,GO:0009739,GO:0009740,GO:0050832,GO:0000976,GO:0009873,GO:0010451,GO:0006355,GO:0009749,GO:0010582,GO:0016604,GO:0003677,GO:0071456,GO:0051301,GO:1902074,GO:0010087,GO:0006952,GO:0005737,GO:0043565,GO:0010030,GO:0048366,GO:0019760,GO:0003700,GO:0009908,GO:0010102,GO:0010105,GO:0048825,GO:…
TkERF78	GO:0005634,GO:0001666,GO:0009733,GO:2000280,GO:0009734,GO:0009735,GO:0009736,GO:0009864,GO:0009737,GO:0034059,GO:0009611,GO:0009740,GO:0051726,GO:0050832,GO:0009873,GO:0009617,GO:0009751,GO:0009624,GO:0009880,GO:0009753,GO:0008219,GO:0071456,GO:0002213,GO:0006952,GO:1990837,GO:0043565,GO:0034605,GO:0010286,GO:0019760,GO:0009651,GO:0048825,GO:0009658,GO:0006970,GO:0010941,GO:0009789,GO:0060862,GO:…
TkERF79	GO:0009408,GO:0009409,GO:0005634,GO:0045893,GO:0009733,GO:2000280,GO:0009414,GO:0071497,GO:0009736,GO:0009737,GO:0010186,GO:0034059,GO:0009739,GO:0009740,GO:0000976,GO:0009873,GO:0009751,GO:0009753,GO:0003677,GO:0090332,GO:0010143,GO:0009631,GO:0071456,GO:0006952,GO:0005737,GO:1990837,GO:0048364,GO:0043565,GO:0010030,GO:0048366,GO:0019760,GO:0042802,GO:0009651,GO:0031347,GO:0003700,GO:0010166,GO:…
TkAP2-29	GO:0005634,GO:0001666,GO:2000280,GO:0009734,GO:0009864,GO:0009737,GO:0034059,GO:0042127,GO:0009744,GO:0009873,GO:0009751,GO:0009753,GO:1901959,GO:0045723,GO:0071454,GO:0071456,GO:0008610,GO:0080037,GO:0006952,GO:1990837,GO:0043565,GO:0019760,GO:0009651,GO:0009908,GO:0009658,GO:0019900,GO:0048830,GO:0009791,GO:1990110,GO:0045892,GO:0045893,GO:0009414,GO:0010311,GO:0040008,GO:0071497,GO:0071369,GO:…
TkAP2-30	GO:0005634,GO:2000280,GO:0009737,GO:0034059,GO:0097548,GO:0042127,GO:2000014,GO:0009873,GO:1901959,GO:0045723,GO:0071456,GO:0005667,GO:0006952,GO:1990837,GO:0043565,GO:0019760,GO:0042802,GO:0080050,GO:0009651,GO:0009908,GO:0009909,GO:0009658,GO:0060860,GO:0048316,GO:0009791,GO:1990110,GO:0009409,GO:0045892,GO:0045893,GO:0009414,GO:0010311,GO:0040008,GO:0030154,GO:0010187,GO:0000976,GO:0006355,GO:…
TkERF80	GO:0005634,GO:0001666,GO:0062211,GO:0009861,GO:1900057,GO:0009733,GO:2000280,GO:0009735,GO:0009863,GO:0042631,GO:0010119,GO:0009736,GO:0009737,GO:0009738,GO:0009611,GO:0034059,GO:0048527,GO:0050832,GO:0010896,GO:0009744,GO:0009873,GO:0009617,GO:0009620,GO:0009749,GO:0009751,GO:1900036,GO:0009753,GO:0008219,GO:0045595,GO:0071454,GO:0045088,GO:0071456,GO:0002213,GO:0006952,GO:1990837,GO:0043565,GO:…
TkAP2-31	GO:0009409,GO:0005634,GO:0045892,GO:0009414,GO:0009734,GO:0040008,GO:0009737,GO:0030154,GO:0010187,GO:0097548,GO:0009742,GO:0000976,GO:2000014,GO:0009873,GO:0006355,GO:0000981,GO:0010581,GO:0010073,GO:1901959,GO:0045723,GO:0003677,GO:0048481,GO:0005730,GO:0005667,GO:0005737,GO:0010093,GO:0042802,GO:0080050,GO:0009651,GO:0003700,GO:0010228,GO:0009908,GO:0009909,GO:0009658,GO:0060860,GO:0048316
TkAP2-12	GO:0009409,GO:0005634,GO:0045892,GO:0009734,GO:0030154,GO:0097548,GO:0009742,GO:0042127,GO:0000976,GO:2000014,GO:0009873,GO:0006355,GO:0010581,GO:0010073,GO:0003677,GO:0048481,GO:0005730,GO:0005667,GO:0080037,GO:0051301,GO:0010601,GO:0005737,GO:0010093,GO:0019760,GO:0042802,GO:0080050,GO:0003700,GO:0010228,GO:0009908,GO:0009909,GO:0009658,GO:0010492,GO:0060860,GO:0048316,GO:0048830
TkERF81	GO:0005634,GO:0001666,GO:0009861,GO:1900057,GO:2000280,GO:0009734,GO:0009735,GO:1904277,GO:0009736,GO:0009737,GO:0009611,GO:0034059,GO:0009739,GO:0009740,GO:0009873,GO:0009617,GO:0009620,GO:0009751,GO:0009880,GO:0009753,GO:0008219,GO:0071454,GO:0071456,GO:0002213,GO:0006952,GO:1990837,GO:0043565,GO:0034605,GO:0010286,GO:0010030,GO:0019760,GO:0042802,GO:0009651,GO:0048825,GO:0006970,GO:0009658,GO:…
TkERF82	GO:0005634,GO:0001666,GO:0010371,GO:0010628,GO:0009861,GO:0009733,GO:1900057,GO:2000280,GO:0009735,GO:0009863,GO:0042631,GO:0009736,GO:0009864,GO:0009737,GO:0009738,GO:0050826,GO:0034059,GO:0009611,GO:0009867,GO:0048528,GO:0050832,GO:0009873,GO:0009617,GO:0009620,GO:0009877,GO:0009751,GO:0009624,GO:1900036,GO:0009753,GO:0035865,GO:0008219,GO:0045595,GO:0010143,GO:0009631,GO:0071454,GO:0045088,GO:…
TkERF83	GO:0005634,GO:2000280,GO:0009734,GO:0009735,GO:0009864,GO:0009736,GO:0009737,GO:0034059,GO:0009867,GO:0009611,GO:0009873,GO:0009620,GO:0009751,GO:0009624,GO:0009880,GO:0009753,GO:0010143,GO:0071456,GO:0006952,GO:1990837,GO:0009644,GO:0043565,GO:0034605,GO:0000302,GO:0019760,GO:0042802,GO:0009651,GO:0010166,GO:0048825,GO:0006970,GO:0009658,GO:0009789,GO:0009408,GO:0009409,GO:0045892,GO:0045893,GO:…
TkAP2-32	GO:0005634,GO:0009734,GO:0009737,GO:0009742,GO:0042127,GO:0009744,GO:0009873,GO:1901959,GO:0045723,GO:0008610,GO:0006952,GO:0043565,GO:0019760,GO:0009651,GO:0080050,GO:0009908,GO:0009909,GO:0019900,GO:0009789,GO:0009791,GO:1990110,GO:0045893,GO:0009414,GO:0010311,GO:0040008,GO:0030154,GO:0010186,GO:0010187,GO:0000976,GO:0010449,GO:0006355,GO:0040019,GO:0000723,GO:0000981,GO:0010073,GO:0003677,GO:…
TkERF84	GO:0005634,GO:0001666,GO:0009861,GO:1900057,GO:0009733,GO:2000280,GO:0009735,GO:0009864,GO:0009736,GO:0009737,GO:0034059,GO:0009867,GO:0009739,GO:0009611,GO:0009740,GO:0009873,GO:0009617,GO:0009751,GO:0009624,GO:0009753,GO:0008219,GO:0071454,GO:0071456,GO:0006952,GO:1990837,GO:0043565,GO:0034605,GO:0010030,GO:0010286,GO:0019760,GO:0009651,GO:0048825,GO:0009658,GO:0006970,GO:0010941,GO:0009789,GO:…
TkERF85	GO:0009408,GO:0009409,GO:0005634,GO:0045893,GO:0009414,GO:0071497,GO:0009736,GO:0009737,GO:0010186,GO:0009867,GO:0000976,GO:0009873,GO:0009617,GO:0009751,GO:0009753,GO:0090332,GO:0003677,GO:0071456,GO:0006952,GO:0005737,GO:0043565,GO:0034605,GO:0010286,GO:0042542,GO:0048366,GO:0010224,GO:0019760,GO:0009651,GO:0003700,GO:0042742,GO:0009723,GO:0009789,GO:0010941
TkERF86	GO:0005634,GO:0001666,GO:0010628,GO:1900057,GO:2000280,GO:0009735,GO:0009864,GO:1904277,GO:0009737,GO:0034059,GO:0009867,GO:0009611,GO:0050832,GO:0048528,GO:0009873,GO:0009617,GO:0009751,GO:0009753,GO:0035865,GO:0008219,GO:0009631,GO:0071454,GO:0071456,GO:0002213,GO:0006952,GO:1990837,GO:0043565,GO:0034605,GO:0010286,GO:0000302,GO:0019760,GO:0009651,GO:0009658,GO:0006970,GO:0010941,GO:0009789,GO:…
TkRAV3	GO:0005634,GO:0031490,GO:0010050,GO:0045892,GO:0045893,GO:0009733,GO:2000280,GO:0009414,GO:0009734,GO:0034059,GO:0009741,GO:0048527,GO:0000976,GO:0009873,GO:0006355,GO:0010582,GO:0010073,GO:0003677,GO:0071456,GO:1902584,GO:0006952,GO:1990837,GO:0043565,GO:0010158,GO:0048366,GO:0019760,GO:0080113,GO:0003700,GO:0009910,GO:0010358,GO:0009850,GO:0048573,GO:0060862
TkAP2-33	GO:0005634,GO:0009734,GO:0009737,GO:0097548,GO:0009742,GO:0042127,GO:2000014,GO:0009744,GO:0009873,GO:1901959,GO:0045723,GO:0008610,GO:0005667,GO:0080037,GO:0019760,GO:0042802,GO:0080050,GO:0009651,GO:0009908,GO:0009909,GO:0009658,GO:0060860,GO:0019900,GO:0048316,GO:0048830,GO:0009791,GO:1990110,GO:0009409,GO:0045892,GO:0009414,GO:0010311,GO:0040008,GO:0030154,GO:0010187,GO:0000976,GO:0010449,GO:…
TkERF87	GO:0005634,GO:0001666,GO:0062211,GO:1900057,GO:0009735,GO:0009864,GO:0009736,GO:0009737,GO:0009738,GO:0034059,GO:0050832,GO:0009873,GO:0009617,GO:0009751,GO:0009624,GO:0009753,GO:0008219,GO:0010143,GO:0071454,GO:0071456,GO:0006952,GO:0043565,GO:0034605,GO:0010286,GO:0042542,GO:0010928,GO:0019760,GO:0009651,GO:0010166,GO:0048825,GO:0010941,GO:0009408,GO:1990110,GO:0009409,GO:0045892,GO:0045893,GO:…
TkERF88	GO:0005634,GO:0062211,GO:0009733,GO:1900057,GO:0009734,GO:0009735,GO:0009736,GO:0009737,GO:1901332,GO:0009738,GO:0034059,GO:0009739,GO:0009740,GO:0051726,GO:0009749,GO:0009751,GO:1900036,GO:0009753,GO:0008219,GO:0045595,GO:0071454,GO:0071456,GO:0006952,GO:0043565,GO:0034605,GO:0000302,GO:0010286,GO:0010030,GO:0019760,GO:0071472,GO:0042802,GO:0006970,GO:0009788,GO:0009789,GO:0045892,GO:0045893,GO:…
TkAP2-34	GO:0005634,GO:2000280,GO:0009737,GO:0034059,GO:0097548,GO:0042127,GO:2000014,GO:0009873,GO:1901959,GO:0045723,GO:0071456,GO:0005667,GO:0006952,GO:1990837,GO:0043565,GO:0019760,GO:0042802,GO:0080050,GO:0009651,GO:0009908,GO:0009909,GO:0009658,GO:0060860,GO:0048316,GO:0009791,GO:1990110,GO:0009409,GO:0045892,GO:0045893,GO:0009414,GO:0010311,GO:0040008,GO:0030154,GO:0010187,GO:0000976,GO:0006355,GO:…
TkERF89	GO:0009409,GO:0005634,GO:0001666,GO:0045893,GO:0009733,GO:2000280,GO:0009414,GO:0009736,GO:0071369,GO:0010186,GO:0034059,GO:0009611,GO:0000976,GO:0009873,GO:0009617,GO:0006355,GO:0009555,GO:0003677,GO:0090332,GO:0071454,GO:0071456,GO:0051301,GO:0002213,GO:0010087,GO:0006952,GO:0005737,GO:1990837,GO:0048364,GO:0043565,GO:0048366,GO:0010286,GO:0042802,GO:0003700,GO:0042742,GO:0048825,GO:0009723,GO:…
TkERF90	GO:0009408,GO:0009409,GO:0005634,GO:0045893,GO:2000280,GO:0009414,GO:0009415,GO:0009736,GO:0009416,GO:0009737,GO:0009738,GO:0034059,GO:0009611,GO:0000976,GO:0009873,GO:0009617,GO:0009555,GO:0006355,GO:0009620,GO:0045595,GO:0003677,GO:0071456,GO:0006952,GO:1990837,GO:0043565,GO:0010286,GO:0071472,GO:0009651,GO:0003700,GO:0042742,GO:0006970,GO:0010941
TkAP2-35	GO:0009409,GO:0005634,GO:0045892,GO:0009734,GO:0030154,GO:0097548,GO:0009742,GO:0000976,GO:2000014,GO:0009873,GO:0006355,GO:0010581,GO:0010073,GO:0003677,GO:0048481,GO:0005730,GO:0005667,GO:0005737,GO:0010093,GO:0042802,GO:0080050,GO:0003700,GO:0010228,GO:0009908,GO:0009909,GO:0009658,GO:0060860,GO:0048316
TkRAV4	GO:0005634,GO:0031490,GO:0010050,GO:0045892,GO:0045893,GO:0009733,GO:2000280,GO:0009414,GO:0009734,GO:0034059,GO:0009741,GO:0048527,GO:0000976,GO:0009873,GO:0006355,GO:0010582,GO:0010073,GO:0003677,GO:0071456,GO:1902584,GO:0006952,GO:1990837,GO:0043565,GO:0010158,GO:0048366,GO:0019760,GO:0080113,GO:0003700,GO:0009910,GO:0010358,GO:0009850,GO:0048573,GO:0060862
TkERF91	GO:0009408,GO:0009409,GO:0005634,GO:0045893,GO:2000280,GO:0009414,GO:0009415,GO:0042631,GO:0009864,GO:0009736,GO:0009416,GO:0010186,GO:0034059,GO:0009611,GO:0000976,GO:0009873,GO:0009617,GO:0006355,GO:0009620,GO:0009624,GO:0045595,GO:0003677,GO:0090332,GO:0010143,GO:0071456,GO:0051301,GO:0002213,GO:0010087,GO:0006952,GO:0005737,GO:1990837,GO:0043565,GO:0010286,GO:0071472,GO:0009651,GO:0003700,GO:…
TkAP2-36	GO:0005634,GO:2000280,GO:0009734,GO:0009864,GO:0009737,GO:0034059,GO:0097548,GO:0042127,GO:2000014,GO:0009873,GO:0009751,GO:0009753,GO:1901959,GO:0045723,GO:0071456,GO:0005667,GO:0006952,GO:1990837,GO:0019760,GO:0042802,GO:0080050,GO:0009651,GO:0009908,GO:0009909,GO:0009658,GO:0060860,GO:0048316,GO:0060862,GO:0009791,GO:1990110,GO:0009409,GO:0045892,GO:0045893,GO:0009414,GO:0010311,GO:0040008,GO:…
TkERF92	GO:0005634,GO:1900057,GO:2000280,GO:0009735,GO:0010119,GO:0042631,GO:0009736,GO:0009737,GO:0009738,GO:0034059,GO:0009611,GO:0048527,GO:0010896,GO:0009744,GO:0009873,GO:0009617,GO:0009620,GO:0009749,GO:0009753,GO:0008219,GO:0045595,GO:0010143,GO:0071456,GO:0006952,GO:1990837,GO:0043565,GO:0034605,GO:0010286,GO:0071472,GO:0009651,GO:0010166,GO:0006970,GO:0031930,GO:0048316,GO:0010941,GO:0009789,GO:…
TkAP2-37	GO:0005634,GO:2000280,GO:0009734,GO:0009737,GO:0034059,GO:0097548,GO:0042127,GO:2000014,GO:0009873,GO:0009751,GO:0009753,GO:1901959,GO:0045723,GO:0071456,GO:0005667,GO:0006952,GO:1990837,GO:0019760,GO:0042802,GO:0080050,GO:0009651,GO:0009908,GO:0009909,GO:0009658,GO:0060860,GO:0048316,GO:0060862,GO:0009791,GO:1990110,GO:0009409,GO:0045892,GO:0045893,GO:0009414,GO:0010311,GO:0040008,GO:0071497,GO:…
TkERF93	GO:0005634,GO:0001666,GO:2000280,GO:0009736,GO:0009864,GO:0009737,GO:0009738,GO:0034059,GO:0009611,GO:0050832,GO:0009873,GO:0009617,GO:0009620,GO:0045595,GO:0010143,GO:0071456,GO:0006952,GO:1990837,GO:0043565,GO:0034605,GO:0010286,GO:0042542,GO:0071472,GO:0042802,GO:0009651,GO:0010166,GO:0048825,GO:0006970,GO:0010941,GO:0009408,GO:0009409,GO:0045892,GO:0045893,GO:0009414,GO:0009415,GO:0009416,GO:…
TkERF94	GO:0009408,GO:0009409,GO:0005634,GO:0045893,GO:2000280,GO:0009414,GO:0009736,GO:0071497,GO:0009737,GO:0010186,GO:0034059,GO:0009867,GO:0000976,GO:0009873,GO:0009617,GO:0009751,GO:0009753,GO:0090332,GO:0003677,GO:0071456,GO:0006952,GO:0005737,GO:1990837,GO:0043565,GO:0034605,GO:0048366,GO:0010286,GO:0042542,GO:0010224,GO:0019760,GO:0009651,GO:0003700,GO:0042742,GO:0048825,GO:0009723,GO:0009789,GO:…
