# Supplementary material for: Transcript-wide identification and expression pattern analysis to comprehend the roles of AP2/ERF genes under development and abiotic stress in Trichosanthes kirilowii
Source: BMC Plant Biol. 2023 Jul 10;23:354. doi: 10.1186/s12870-023-04362-0 (PMC10332102; doi:10.1186/s12870-023-04362-0)
Supplement: Supplementary file 3 — Additional file 3: Table S3. Fragments Per Kilobase of exon model per Million mapped fragments (FPKM) values of 135 Trichosanthes kirilowii AP2/ERF genes. [file 12870_2023_4362_MOESM3_ESM.xlsx]

## Sheet: Sheet1
Name	F11	F12	F13	F21	F22	F23	F31	F32	F33	M11	M12	M13	M21	M22	M23	M31	M32	M33
TkERF1	107.1	34.25	40.12	46.86	188.87	24.42	24.51	37.05	22.06	66.37	57.62	40.37	50.4	35.61	155.06	21.55	20.92	76.31
TkERF2	10.39	4.37	4.38	10.65	245.31	9.73	6.83	2.55	8.35	70.53	35.08	56.09	13.53	56.74	68.81	25.54	8.47	61.82
TkERF3	54.74	70.08	72.58	55.18	145.28	9.1	13.27	54.4	8.01	58.02	37.46	35.21	17.31	34.01	82.07	20.41	7.14	13.13
TkERF4	1.41	1.63	0.98	6.02	2.45	0.59	0.47	0.6	0.34	2.09	1.84	1.13	12.87	1	9.31	0.26	0.48	0.71
TkERF5	3.74	13.02	9.46	9.68	4.66	4.48	0.37	0.57	0.39	3.77	18.01	3.13	3.82	3	6.89	1.29	0.71	1.12
TkERF6	1.33	0.22	0.73	1	0.7	0.22	0.34	0	0.08	2.14	0.12	1.1	0.47	0.81	0.34	0.03	0	0.21
TkERF7	17.04	13.79	17.85	9	16.16	12.69	1.12	0.64	0.91	14.43	11.78	16.1	22.69	16.06	21.02	1.06	1.02	1.95
TkERF8	3.31	1.46	2.99	5.25	0.1	6.72	0.04	0.04	0.05	0.24	9.14	2.22	1.42	1.77	0.49	1.12	0.36	0.13
TkERF9	1.82	3.41	4.09	1.75	46.5	1.78	0.65	0.45	0.81	12.35	1.55	6.93	5.21	7.72	7.96	0.78	0.48	2.55
TkERF10	4.1	1.48	1.47	1.68	24.17	2.9	2.16	2.25	2.68	8.87	2.64	5.59	7.11	4.23	22.88	3.72	3.32	6.01
TkERF11	16.47	62.21	48.54	19.51	62.03	44.03	35.49	10.71	50.88	21.22	17.07	19.19	59.74	26.53	45.85	24.95	25.25	27.91
TkERF12	1.74	4.56	3.95	3.62	0.31	4.29	0	0	0.04	1.24	6.64	4.62	0.92	2.66	1.27	1.22	0.2	0.16
TkERF13	28.31	8.09	9.14	17.87	9.67	11.61	6.62	6.74	4.58	16.32	17.78	15.02	12.58	13.91	4.26	9.28	2.18	12.43
TkERF14	3.22	0.07	0.64	1.18	22.58	0.59	60.46	113.39	107.46	9.18	1.38	1.92	6.43	1.64	4.58	8.2	77.21	52.77
TkERF15	64.83	60.51	57.64	39.26	84.12	48.91	23.72	22.84	26.43	41.69	63	43.14	32.42	48.09	31.49	48.11	25.08	35.84
TkERF16	11.84	0.98	5.66	8.06	5.96	13.64	0.41	1.13	1.77	5.43	19.27	4.96	2.62	5.72	0.1	4.76	0.7	0.54
TkERF17	0.39	0.28	0.91	0.12	3.14	0.57	0	0	0.06	3.03	0.06	1.06	3.7	1.44	2.05	0.16	0.25	0.19
TkERF18	0.2	0.02	0	0	7.63	0	4.25	0.73	6.91	0.84	0.24	0.45	0.06	0.07	0	1.92	0.86	28.42
TkERF19	33.32	1.52	1.58	4.83	27.56	1.73	1.7	0.1	2.43	38.06	3.85	15	22.39	12.59	12.85	19.76	0.45	0.82
TkERF20	25.44	14.27	17.19	59.78	118.09	24.54	17.65	23.04	31.81	85.78	38.94	29.63	316.75	35.8	69.77	33.87	22.08	14.35
TkERF21	1	0.39	0.07	3.77	0.22	0	0.06	0.25	1.1	1.09	0.19	0.16	5.97	0.43	3.24	0	0	1.81
TkERF22	2.15	0	0	0.25	8.71	0.4	25.71	16.71	47.08	1.84	0	1.46	3.3	0.5	0.53	2.52	33.96	12.05
TkERF23	40.41	10.73	11.08	46.45	2.48	9.93	12.5	8.03	12.2	49.33	13.38	8.56	65.9	13.22	22.25	11.44	16.69	9.87
TkERF24	0.13	0	0.09	0.34	6.26	0	6.23	3.83	9.99	0.58	0.21	0.79	0.29	0	0	2.35	1.31	11.58
TkERF25	1.45	0.4	0.26	28.21	0.95	0.71	1.72	0.15	0.42	25.51	0.68	0.52	183.13	0.43	17.39	0.07	0.18	1.56
TkERF26	9.88	10.08	9.48	4.51	8.57	4.69	2	0.69	2.03	7.76	5.37	8.57	5.8	7.15	15.48	4.13	0.78	0.86
TkERF27	3.5	5.45	3.29	10.84	4.57	1.92	1.26	0.76	0.67	4.13	1.86	2.9	30.66	1.82	30.78	0.53	0.81	1.85
TkERF28	9.5	0.59	1.31	1.32	10.99	4.26	1.59	0.16	0.62	15.39	1.1	3.05	15.1	5.23	11.54	1.32	0.94	1.32
TkERF29	0	0.17	0	0.39	0	0.22	0.31	0.13	0.22	0	0.45	0	0.08	0.05	1.26	0.09	0.16	2.57
TkERF30	1.83	3.35	0.8	0.79	1.31	0.27	0.22	0	0.22	1.87	0.66	0.48	1.04	1.27	1.92	0.22	0.09	1.08
TkERF31	121.63	45.71	46.31	66.1	148.29	28.2	43.52	38.63	35.79	67.01	24	40.93	52.2	53.6	73.21	29.62	19.4	58.44
TkERF32	0.2	0.18	0.04	0.98	0.36	8.43	5.12	0.1	6.97	0.11	3.17	0	7.14	0.17	9.37	0.26	4.21	2.04
TkERF33	51.04	19.56	23.81	24.15	18.43	29.2	16.97	23.59	30.55	31.71	32.78	24.65	16.93	49.35	10.93	35.4	14.32	27.39
TkERF34	6.19	12.45	7.88	7.51	8.47	7.77	0.5	0.5	0.58	5.75	17.36	5.24	5.65	5.2	8.15	3.21	1.23	1.26
TkERF35	2.19	0.55	0.91	2.04	1.42	1.28	0.28	0.04	0.1	3.66	0.36	1.77	1.67	1.08	0.61	0.35	0.2	0.58
TkERF36	9.82	1.41	2.34	3.49	20.68	4.62	5.05	3.61	7.83	13.72	5.33	6.88	8.58	7.36	4.94	4.92	4.3	3.31
TkERF37	0.54	0.16	0.14	1.02	0.96	0.34	0	0.05	0.11	1.35	0.08	0.45	0.82	0.6	0.15	0.15	0.11	0.18
TkERF38	2.07	0.36	0.31	1.43	12.29	0.99	0.06	0	0.3	13.86	1.19	6.77	3.97	11.5	7.45	0.35	0.12	0.21
TkERF39	3.6	0.18	0.42	0.1	31.65	0.07	20.43	13.53	16.02	10.72	0.23	2.11	0.61	0.63	0	18.52	2.75	89.24
TkERF40	0.14	5.72	4.67	2.4	0	0	0	0.64	0	0	7.42	0	0.31	0	1.93	0	0	0
TkERF41	0.27	0.06	0.14	0.19	0	0.2	0.14	0.06	0	0.04	0	0	0	0	0	0	0.08	0.07
TkERF42	9.45	12.2	15.48	7.76	8.81	9.41	3.35	3.8	3.18	10.03	7.95	6.05	12.52	9.94	22.5	5.41	3.68	1.48
TkERF43	0.64	1.05	0.49	0.88	3.64	1.75	0.29	0.17	0.13	2.1	1.39	1.97	0.4	1.57	0.83	0.77	0.43	0.24
TkERF44	60.89	32.38	33.44	42.86	127.01	24.85	34.9	16.36	24.57	41.24	32.96	38.82	33.25	34.64	22.93	25.71	17.37	72.67
TkERF45	19.26	10.67	15.14	27.42	0.46	20.15	0.34	0.85	0	2.22	27.23	15.51	3.48	11.31	2.69	6.47	1.23	0.38
TkERF46	0	0.19	0	0	0	0	0	0	0	0.09	0.15	0	0.03	0.04	0	0	0	0
TkERF47	2.29	3.05	2.56	3.99	0.5	1.26	0.4	0.5	0.28	0.64	1.94	0.48	1.25	0.17	2	0.21	0.44	1.04
TkERF48	23.84	1	0.26	2.27	12.41	0.48	0.93	0.11	0.37	14.11	1.21	6.01	11.63	3.91	9.47	7.5	0	0.78
TkERF49	8.57	1.51	0.18	0.49	9.49	0.31	0.97	0	0	7.88	1.62	1.88	5.17	1.58	6.33	0	0	0
TkERF50	2.4	6.45	5.66	2.73	2.59	2.64	0.13	0.57	0.1	2.89	6.34	4.6	1.1	3.87	1.04	0.98	0.36	0.44
TkERF51	5.51	13.23	16.33	4.64	14.63	12.01	4.47	2.66	3.22	11.16	4.46	11.49	16.19	11.61	2.34	9.26	5.21	3.75
TkERF52	3.62	1.73	3.96	5.34	4.34	6.45	0.32	0.9	0.89	3.12	7.83	1.86	8.36	8.79	1.33	1.22	0.52	5.74
TkERF53	1.65	0.42	0.54	3.1	1.02	0.19	0.83	0.65	2.6	3.71	3.18	1.35	8.88	2.43	10.91	0.83	6.05	1.86
TkERF54	0	0	0	0	0	0	0	0	0	0.11	1.91	0.62	0	0.77	0.08	0	0	0
TkERF55	12.06	0.73	0.89	1.78	0.35	0.1	0.91	0.16	0.05	1.76	7.06	0.28	0.73	0.32	0.39	0	0.07	11.07
TkERF56	0	5.22	5.48	0	0	2.32	5.96	0	9.83	0.1	0	0	9.74	0	7.1	0	7.85	0
TkERF57	3.86	1.96	4.83	7.77	3.71	6.66	0.96	0.57	0.42	2.49	9.81	3.54	4.95	7.85	1.96	0.43	1.57	3.16
TkERF58	0.14	0	0.07	2.09	0	0	0.83	0.19	0.42	3.76	0	0.17	36.21	0.15	4.25	0.06	0.22	0.37
TkERF59	6.76	1.25	2.4	1.33	87.04	1.27	2	1.57	1.03	15.7	2.13	7.52	6.65	3.1	6.23	0.5	1.29	1.39
TkERF60	37.28	19.18	20.12	18.25	278.18	26.9	11.56	13.45	14.04	83.01	13.23	55.31	40.34	56.49	27.34	28.42	17.32	29.33
TkERF61	1.89	1.31	2.19	0.84	0.96	2.04	1.34	1.35	2.3	1.67	1.21	1.6	1.38	3.25	2.08	1.56	1.5	2.23
TkERF62	5.17	0.3	0.96	4.97	0	5.16	74.18	73.06	109.95	9.11	2.29	0.88	12.6	1.34	18.9	98.14	82.34	29.32
TkERF63	41.66	23.35	22.54	18.86	103.39	33.1	22.31	14.76	26.67	32.82	27.61	21.81	58.45	18.87	107.18	13.05	30.55	54.28
TkERF64	10.8	18.52	12.69	15.69	13.45	9.56	0.92	0.95	0.92	9.09	27.49	10.53	8.63	8.72	9.75	3.62	1.53	3.53
TkERF65	8.97	3.81	4.8	2.42	22.29	4.32	1.9	0.73	2.29	8.1	0.72	3.86	10.35	3.62	6.18	0.38	0.67	2.46
TkERF66	3.31	0.73	0.76	7.23	4.76	1.12	0.04	0.1	0	8.93	1.64	3.74	5.56	3.27	1.13	0.14	0	0.29
TkERF67	16.08	10.48	8.9	6.72	33.6	7.83	21.47	22.63	39.21	26.9	5.96	12.56	13.9	21.36	11.28	14.67	20.67	36.1
TkERF68	66.2	17.68	16.97	12.51	59.72	20.72	1.73	0.58	0.94	76.97	21.73	32.96	60.96	50.62	47.01	3.35	0.69	2.66
TkERF69	3.67	5.6	3.11	5.35	4.81	3.79	0	0.44	0.46	2.93	9.25	4.4	1.98	1.13	3.23	1.33	0.56	1.44
TkERF70	3.76	0.22	0.5	0.29	16.22	2.86	1.21	0.89	2.17	6.85	2.59	4.07	3.03	2.73	2.62	0.4	0.47	2.46
TkERF71	0.97	1.09	0.12	5.29	0.8	0.88	1.07	1.87	0.29	2.14	0	1.76	4.93	3.14	9.89	2.58	0.62	0.12
TkERF72	5.59	3.81	2.95	4.05	6.75	1.89	2.94	3.71	3.18	3.66	1.97	2.38	4.7	2.95	4.36	3.25	2.14	6.42
TkERF73	5.4	15.85	15.48	39.25	125.55	32.01	20.75	16.14	33.9	28.94	28.72	39.7	34.15	38.74	39.36	23.42	19.39	75.15
TkERF74	8.79	8.95	6.22	6.27	26.97	4.33	0.37	0.86	0.85	10.06	8.92	11.77	1.34	10.12	4	3.49	0.1	2.51
TkERF75	4.97	7.05	7.78	5.53	0.32	9.15	0.15	0.16	0.18	1.75	15.32	5.51	2.38	6.04	3.57	1.95	0.53	0.07
TkERF76	3.76	1.96	2.62	1.46	1.8	1.88	0.21	0.12	0	2.11	2.01	1.89	2.36	1.72	6.16	0.15	0.25	0.25
TkERF77	0.03	0.02	0.09	0.04	0.04	0.18	0	0.1	0.02	0.05	0	0.04	0.02	0.15	0.04	0.12	0	0.06
TkERF78	18.95	10.54	14.19	10.6	7.44	13.71	9.28	11.23	11.32	10.82	11.39	9.88	7.09	18.04	6.73	15.63	7.6	15.08
TkERF79	12.86	7.02	11.7	14.77	0.5	20.83	0.12	0.25	0.58	1.89	44.23	13.23	3.57	11.02	2.15	9.65	1.2	0.68
TkERF80	10.37	21.6	21.44	5.59	11.03	20.6	1.17	1.37	1.82	12.04	7.65	19.85	7.42	14.72	5.61	4.52	1.34	2.26
TkERF81	25.55	15.4	15.08	18.29	23.82	18.15	8.97	8.95	7.2	25.53	21.3	22.67	22.21	25.05	16.87	18.28	6.87	14.66
TkERF82	0.09	0.25	0.21	0.41	0.29	0.15	0	0	0	0.53	0.09	0.33	0.09	0	0.58	0	0	0.42
TkERF83	0.91	1.6	1.31	3.88	0.34	0.2	0	0.46	0.72	2.1	2.42	0.78	2.9	1.95	2.91	1.28	0.59	3.56
TkERF84	7.05	2.73	0.69	0	37.91	0.87	0.58	0	0.41	22.52	2.24	8.23	13.7	4.97	12.04	0.15	0.09	0.17
TkERF85	8.47	0.65	1.68	0.75	23.42	4.63	1.78	0.06	0.52	22.57	1.35	7.87	15.71	7.9	12.64	1.78	0.83	1.11
TkERF86	4.23	3.83	2.74	2.13	5.3	5.07	4.39	0.82	6.06	2.77	2.83	2.46	5.33	2.14	7.18	0.96	2.98	1.98
TkERF87	0.62	1.03	0.76	1.66	3	0.3	7.68	1.6	4.91	0.54	0.58	0.75	0.72	0.77	1.8	0.96	0.45	24.93
TkERF88	9.9	9.8	7.83	6.09	4.85	4	10.29	10.33	17.91	5.74	4.66	2.72	5.39	3.8	9.47	2.78	10.78	13.38
TkERF89	6.95	0.28	1.56	3.56	0.56	5.29	1.14	0.49	0.86	1.01	2.54	1.22	1.04	0.92	0.05	1.38	0.85	0
TkERF90	0.11	0	0	3.76	42.08	0.9	0.02	3.5	0.94	10.18	7.72	7.71	4.05	8.62	18.22	5.37	2.01	2.55
TkERF91	9.85	5.19	8.2	2.97	28.55	6.15	1.71	0.56	2.65	12.23	2.43	3.61	19.63	4.07	15.29	0.67	1.57	2.16
TkERF92	0.16	0.11	0.14	0.09	0.66	0.13	0	0	0	0.23	0.08	0.15	0.2	0.1	0.89	0	0	0.2
TkERF93	20.39	7.67	10.08	10.01	10.66	10.67	1.41	0.68	0.94	16.8	9.73	6.82	14.56	13.22	10.31	2.05	0.09	3.1
TkERF94	0.32	0.51	0.59	0.16	8.73	0.1	0.1	0	0	4.13	0.39	1.66	2.32	2.59	3.86	0.31	0.07	0.12
TkAP2-1	0	1.52	0	0.18	0	0	0	0	0	0	0.34	0.29	0	0.2	0	0	0	0
TkAP2-2	1.05	7.62	4.37	1.44	1.22	1.69	0	0	0	6.52	1.84	7	0.19	4.23	0	0.02	0	0.07
TkAP2-3	2.64	2.12	4.44	2.47	6.16	1.14	0	0.07	0.18	8.29	1.26	5.78	3.13	7.1	8.43	0.01	0	0.65
TkAP2-4	5.36	1.82	4.86	3.64	6.45	4	0.12	0.12	0.24	7.44	0.01	2.25	9.01	4.63	7.84	0.34	0	1.3
TkAP2-5	4.39	0.53	0.78	0.56	6.45	0.75	1.78	0.74	2.21	2.46	1.06	0.52	1.16	1.03	0.99	0.82	0.91	4.98
TkAP2-6	5.75	17.29	10.96	10.7	7.35	7.63	1.03	0.78	1.74	6.56	6.54	9.22	4.83	8.85	4.88	7.77	1.31	3.76
TkAP2-7	29.34	12.94	22.48	22.36	128.16	16.59	25.73	25.58	40.09	46.66	28.74	24.25	15.58	28.2	18.1	22.22	19	25.18
TkAP2-8	0	0	0	0	0	0	0	0	0.11	0	0	0.06	0	0	0	0	0	0
TkAP2-9	1.39	12.96	7.09	2.96	0.64	2.23	0	0.14	0.02	3.86	1.82	4.69	0.35	3.46	0.12	0	0	0.08
TkAP2-10	0.04	1.02	0.61	0.12	0.17	0.06	0	0	0	0.3	0.29	0.31	0	0.3	0.03	0	0	0
TkAP2-11	0.5	0.33	0.38	0.56	1.02	0.46	0.2	0	0	1.71	0.16	0.88	0.72	1.11	1.24	0	0	0.06
TkAP2-12	0	0	0.16	0	0.21	0	0	0	0	0.42	0.27	0	0.07	0.77	0.58	0	0	0
TkAP2-13	0	0	0	0	0	0	0	0	0	0.06	0	0	0.08	0.14	0.02	0	0	0
TkAP2-14	0	0	0	0	0.11	0.15	0	0	0.07	0.21	0	0.05	0	0	0.08	0	0	0
TkAP2-15	0.43	1.95	1.15	0.9	1.36	1.45	2.07	0.75	3.45	0.58	1.48	0.94	0.89	0.96	0.81	2.25	4.01	1
TkAP2-16	0.1	5.25	5.67	0.16	0.56	1.08	0	0	0.03	1.98	0	2.43	0.18	1.68	0.11	0	0	0
TkAP2-17	0.62	1.45	0.88	0.71	0.05	0.1	0	0	0	0.16	0.15	0.22	0	0.23	0	0	0	0
TkAP2-18	0.34	0.24	0.04	0.32	0	0.45	0.5	0.7	0.11	0	0	0	0.11	0	2.51	0	0.61	0.64
TkAP2-19	0.22	0.61	1.88	1.14	4.91	0.91	0.17	0	0	6.01	0.66	4.11	0.68	4.38	5.33	0.08	0	0.6
TkAP2-20	0.13	2.81	2.22	0.61	0.19	0.22	0	0	0	0.49	0.93	0.89	0	0.78	0.16	0	0	0
TkAP2-21	0.38	0.35	0.46	0.53	0.54	2.2	1.73	0.77	2	0.43	0.16	0.22	1.26	0.34	0.41	0.46	3.63	7.77
TkAP2-22	2.41	2.97	1.64	2.14	1.03	2.59	2.61	4.03	3.93	1.37	0.11	1.3	1.58	1.21	0.32	2.53	4.95	0.88
TkAP2-23	3.17	9.38	2.34	3.55	2.72	4.37	1.63	1.83	1.65	1.67	3.65	6.2	0.3	4.01	0.98	3.42	1.94	1.31
TkAP2-24	2.54	0.4	3.32	0.99	2.34	1.96	0.3	0.1	0.15	4.84	0.23	3.5	3.49	2.2	4.26	0.25	0	0
TkAP2-25	0.46	7.03	2.28	1.53	0.23	0.55	0	0	0	1.06	0.49	1.28	0	0.79	0.04	0.22	0.04	0
TkAP2-26	0.05	1.28	0.36	0.77	0.09	0.05	0	0	0	0.39	0.07	0.57	0	0.39	0.04	0.04	0	0
TkAP2-27	0.09	3.1	2.23	0.28	0.43	0.47	0	0	0	1.07	0.22	0.97	0.06	0.86	0.06	0	0	0.06
TkAP2-28	0.08	0	0	0	0.05	0	0	0	0	0	0	0.04	0	0	0.25	0	0	0
TkAP2-29	0.24	0.21	0	0.16	0.36	0.46	0.31	0.27	0	0.33	0.26	0.54	0	0.3	1.2	1	0.21	0.34
TkAP2-30	16.69	12.5	13.57	13.42	10.47	18.54	26.75	24.37	34.91	9.73	11.99	9.29	14.09	9.31	9.41	19.25	35.12	17.61
TkAP2-31	5.17	4.8	4.18	4.9	2.7	2.34	4.45	11.89	4.53	2.39	7.19	2.59	1.75	2.42	2.87	3.63	5.88	7.85
TkAP2-32	1.73	17.68	9.35	3.49	0.38	1.02	0.05	0.3	0	3.94	1.28	3.58	0.19	2.42	0.38	0.37	0.32	0.43
TkAP2-33	2.02	2.1	1.98	1.81	1.61	0.57	1.1	3.1	0.76	1.13	1.96	1.19	0.63	0.7	1.04	2.24	1	1.82
TkAP2-34	0.31	0.5	0.24	0.32	2.67	0.19	0.13	0.6	1.02	1.33	4.89	2.76	0.33	3.93	3.28	6.17	0.84	0.84
TkAP2-35	2.14	2.35	2.25	1.79	31.16	1.83	2.48	3.06	4.13	9.31	6.73	5.13	2.77	6.12	2.22	4.63	2.53	2.68
TkAP2-36	7.22	10.56	13.05	7.62	64.14	10.12	14.69	11.5	24.89	23.42	11.35	16.99	13.12	13.95	7.26	17.08	11	9.2
TkAP2-37	7.42	3.8	6.57	5.3	38.72	6.25	8.17	7.72	13.66	14.28	7.53	6.11	8.24	7.88	7.11	7.47	6.93	8.08
TkRAV1	21.66	1.75	1.2	9	26.95	1.78	1.7	0.26	0.66	34.33	1.75	5.56	36.82	6.08	11.2	4.55	0.45	1.51
TkRAV2	5.11	4.37	1.59	1.56	7.34	1.32	1.77	4.91	1.34	1.49	0.51	1.37	0.2	1.85	0.11	1.04	3.3	3.49
TkRAV3	8.17	3.61	1.36	1.36	9.08	1.94	2.32	4.6	2.11	2.45	0.35	2.03	0.62	3.03	0.57	1.58	3.5	2.38
TkRAV4	0.01	0.42	0.38	0	2.51	0.12	0.07	0.22	0.09	0.82	0	0.74	0.41	0.56	0.07	0	0.23	0.21
