# Supplementary material for: Transcript-wide identification and expression pattern analysis to comprehend the roles of AP2/ERF genes under development and abiotic stress in Trichosanthes kirilowii
Source: BMC Plant Biol. 2023 Jul 10;23:354. doi: 10.1186/s12870-023-04362-0 (PMC10332102; doi:10.1186/s12870-023-04362-0)
Supplement: Supplementary file 4 — Additional file 4: Table S4. FPKM values of genes associated with ABA, ethylene and gibberellin signaling pathways. [file 12870_2023_4362_MOESM4_ESM.xlsx]

## Sheet: Sheet1
	MM11	MM12	MM13	MM21	MM22	MM23	MM31	MM32	MM33	MF11	MF12	MF13	MF21	MF22	MF23	MF31	MF32	MF33
TkSAM1	1.62	2.06	2.15	3.84	1.79	8.81	11.64	28.6	15.62	2.75	2.78	1.82	10.27	1.23	2.23	30.9	27.33	30.23
TkSAM2	422.84	961.54	471.42	873.75	599.3	1796.87	3257.23	9385.98	5462.68	1166	513.44	528.88	1579.37	488.05	832.71	7674.91	8196.55	10359.5
TkSAM3	10.54	27.28	11.3	32.59	16.02	54.16	88.15	241.74	156.36	38.45	18.09	20.7	47.3	11.07	17.6	131.24	224.32	216.38
TkSAM4	0	0.84	0	0.5	0	0	0.88	2.48	1.42	0.4	0	0.5	0	0	0	9.84	5.34	5.65
TkSAM5	7.89	0.72	7.59	0.2	9.57	0	35.05	3.33	1.37	0	0.2	0	0	7.43	0.64	0.97	0.44	0.91
TkSAM6	4.53	8.19	4.48	7.64	5.25	11.91	19.74	25.14	13.88	9.74	5.35	4.2	8.98	5.7	5.14	15.18	17.68	16.45
TkSAM8	0.07	0.74	0.23	0	0.01	0.28	1.75	0.85	0.4	0	0.09	0	0.28	0	0.59	1.06	1.98	0.97
TkSAM9	311.28	734.18	338.74	480.39	391.66	520.52	1409.42	2795.1	951.95	932.49	261.06	356.4	570.63	250.3	551.96	1417.7	1812.19	1533.35
TkACS1	2.1	1.1	1.49	0.83	0.81	3.29	1.76	4.21	2.37	1.21	1.29	1.21	1.07	2.85	1.35	3.04	4.09	3.43
TkACS2	4.73	2.17	6.69	3.84	2.75	7.57	7.22	10.26	11.87	3.38	3.92	4.24	4.59	9.03	5.53	6.76	9.02	10.21
TkACS7	1.05	1.28	1.11	1.2	0.49	0.52	1.67	3.34	2.48	1.1	1.06	0.78	1.72	1.85	1.25	2.68	3	2.62
TkACS9	2.51	3.6	1.98	4.17	1.74	3.28	3.55	9.23	2.15	3.7	0.85	1.34	2.83	3.9	3.26	9.12	9.26	9.07
TkACS11	0.31	0.48	0.91	0.19	0.24	0.52	0.61	1.19	0.95	0.42	0.43	0.33	0.66	1.05	0.48	1.37	0.8	1.6
TkACO1	167.8	25.48	231.29	10.08	54.76	3.68	4.01	0.84	9.05	69.94	16.03	14.94	27.73	980.32	5.15	9.81	0.06	30.03
TkACO5	11.04	2.38	9.76	1.51	5.56	2.71	0.88	1.19	7.73	2.88	15.59	10.13	9.84	39.75	1.19	2.08	2.23	1.58
TkETR2	0.54	0.75	0.35	0.4	0.33	0.55	0.45	1.57	4.16	0.88	1.37	1.04	0.48	0.13	0.75	3.98	1.15	3.9
TkCPS1	0.28	0.06	1.65	0.17	1.46	0	0	0.24	0.28	1.35	0.91	0.71	1.01	0.29	0.8	0.22	0	0.18
TkCPS2	0.97	0.66	2.49	0.27	3.48	0.24	0.53	0.33	0.53	2.85	5.15	2.81	4.16	0.43	2.09	0.39	0.25	0.2
TkCPS4	2.3	1.5	1.92	0.33	1.22	5.47	0.07	0	0.23	0.26	0.5	0	0.41	0	0.03	0.16	0	0
TkCPS5	0.84	0.4	1.62	0	2.66	0	0.51	0.07	0.23	1.85	1.98	1.23	1.69	0.39	0.92	0.14	0.1	0
TkKS1	1.37	0.38	1.71	0.2	1.63	1.39	0.95	0.11	0.38	0.67	0.11	0.03	0.56	1.69	0.3	0.02	0	0.02
TkKS5	6.07	8.54	7.97	3.29	7.67	6.28	2.82	0.28	3.29	10.51	2.47	3.74	4.17	8.07	4.02	1.41	1.07	0.42
TkKS6	1.11	1.36	2.76	1.86	2.12	1.95	0.75	0.39	0.05	0.26	0.06	0.23	0.55	2.49	2.95	0.3	0	0.67
TkKAO1	28.3	18.1	9.73	11.83	10.78	1.74	7.9	2.24	3.34	69.83	6.06	15.02	4.94	13.2	16.41	6.98	1.18	8.5
TkKAO2	0.82	0.36	5.07	0	5.47	0	0.18	0.1	0.16	0.68	4.54	3.34	1.01	0.05	1.66	0.09	0	0
TkGA20OX2	7.11	4.08	10.99	0.98	11.74	2.92	0.36	0.12	3.16	3.57	9.61	9.08	3.65	8.75	4	0.23	0.17	0.32
TkGA20OX3	4.28	0.33	19.64	0	32.4	0.29	0	0.1	0.34	11.63	7.17	31.09	1.47	0	18.59	0.09	0	0.09
TkGA20OX4	1.15	1.59	1.51	0.75	1.53	0.93	0.04	0.07	0.65	1.34	3.53	3.53	0.95	1.81	1.42	0.13	0.07	0.14
TkGA20OX5	3.93	2.87	2.63	5.09	4.02	13.5	0.17	0.15	0.05	1.54	0.41	1.12	0.63	0.21	0.13	0.08	0	0
TkGA20OX6	15.24	19.31	10.9	15.61	16.58	74.93	0.31	0.11	0.45	7.97	2.66	5.21	3.24	1.28	2.09	0.27	0.1	0
TkGA20OX7	13.16	6.29	10.09	14.27	11.79	74.83	0.47	0.43	0.91	7.52	2.5	3.75	4.74	1.78	1.3	0.4	0.06	0.18
TkGA20OX8	20.14	1.31	5.07	81.73	9.12	34.22	0.94	2.11	6.44	9.96	5.95	3.87	13.05	0.26	4.8	1.29	0.61	4.02
TkGA20OX12	112.98	30.4	42.27	109.87	71.39	58.61	12.21	16.94	19.87	60.94	61.24	67.34	27.9	130.1	54.46	10.46	7.36	13.22
TkGA20OX13	55.65	13.4	21.29	50.61	29.61	21.58	6.24	12.03	16.13	49.34	30.67	36.84	16.97	57.82	30.65	7.98	5.27	9.28
TkGA20OX14	63.69	5.31	34.46	60.12	55.01	178.79	2.69	0.92	9.6	19.05	11.26	9.05	14.96	1.26	5.62	1.35	0.83	2.32
TkGA20OX15	1.83	0.11	0.84	1.4	1.14	3.92	0.03	0.01	0.22	0.32	0.23	0.14	0.44	0.1	0.09	0.04	0.01	0.08
TkGA20OX16	2.82	1.21	3.39	4.14	2.5	61.42	0.08	0.13	0.25	1.3	0.62	1.01	1.16	0.38	0.06	0.05	0	0.03
TkGA20OX18	56.99	5.65	27.32	57.28	30.57	161.12	1.56	1.04	11.16	18.79	12.55	7.57	17.96	1.31	4.9	0.4	0.38	2.88
TkDELLA3	9.53	6.01	10.85	7.28	11.58	16.21	9.73	2.7	8.23	7.06	5.67	7.92	4.6	9.01	4.32	2.16	1.94	3.25
TkDELLA4	6.71	12.5	5.97	8.53	10.9	7.85	11.31	16.86	11.51	9.88	7.21	7.7	8.73	0.9	9.83	21.38	6.4	24.29
TkDELLA8	0.83	10.17	0.2	2.83	0.52	5.88	0.23	1.57	11.11	1.29	5.58	8.34	1.88	0.28	2.5	0.96	0.17	1.82
TkDELLA9	7.53	48.69	6.7	14.19	10.78	14.8	23.76	37.62	38.17	20.65	13.11	15.39	24.46	6.68	20.4	33.58	26.09	39.54
TkDELLA10	20.28	22.96	19.46	28.95	22.52	21.63	68.72	69.78	67.82	30.74	36.33	39.69	28.29	14.96	42.87	63.11	33.98	93.62
TkDELLA11	35.74	84.56	40.36	26.28	50.68	25.15	125.27	57.16	45.43	22.74	10.29	5.43	34.07	28.04	31.9	49.11	39.84	68.07
TkDELLA12	13.07	20.88	14.87	10.66	19.89	16	45.52	27.23	29.17	16.16	7.9	8.42	20.09	9.28	14.08	28.87	20.73	29.29
TkGID2-1	8.49	3.27	0.77	29.58	13.48	15.95	0	1.41	0.9	5.98	5.11	2.65	7.11	0	0	0	7.78	8.72
TkGID2-4	8.89	1.57	7.26	1.4	9.16	0.47	4.06	0.97	2.34	9.25	12.28	10.83	2.3	7.63	2.26	1.18	1.97	0.78
TkGID2	17.39	0.77	7.45	12.84	1.65	5.58	3.12	5.18	6.25	2.98	1.47	1.1	0.99	44.29	1.28	5.7	2.05	7.09
TkGID4	16.46	9.67	7.39	10.87	8.38	17.06	2.74	1.28	10.39	24.37	5.55	6.78	10.46	17.96	9.04	3	0.95	1.43
TkGID6	2.24	1.05	2.31	2.3	2.24	3.61	0.8	0.41	1.01	1.39	2.25	2.21	1.38	4.44	1.51	0.54	0.25	0.21
TkGID7	5.96	0.82	3.24	1.51	0.89	3.97	1.21	0.88	3.48	0.97	0.47	0.31	0.35	26.78	0.35	0.72	0.5	1.21
TkGID9	41.93	3.71	26.17	8.6	7.48	15.23	8.23	4.29	18.72	7.32	2.35	2.05	2.37	141.18	1.19	7.09	4.44	4.98
TkGID10	12.5	7.76	9.47	16.25	9.41	12.29	2.43	0.74	4.1	10.22	7.44	8.25	9.56	17.82	8.82	0.86	0.78	1.65
TkNCED1	6.64	0.7	4.51	27.23	3.04	6.79	0.3	0.88	0.74	7.28	5.72	1.83	3.35	7.28	5.05	1.61	0.04	2
TkNCED2	0.13	0	0.75	0.15	0.29	0.14	0.38	5.67	4.93	0.07	0.1	0.24	1.21	0.27	0	4.15	4.12	7.97
TkNCED3	0.2	0.15	0.78	0.09	0.51	0.23	0.53	7.1	8.22	0.16	0.38	0.19	2.21	0.62	0.21	6.24	3.71	8.76
TkNCED4	10.37	3.32	8.09	3.17	9.84	0.65	2.98	2.77	13.32	2.84	2.63	3.39	9.09	2.7	11.59	36.98	4.31	38.14
TkNCED5	4.84	0.74	3.7	19.29	2.53	3.07	0.27	0.34	0.42	5.51	3.21	1.41	1.86	7.68	2.2	0.94	0.02	1.15
TkNCED6	0.75	0.28	0.7	3.7	0.61	0.88	0	0.07	0.08	1.11	0.41	0.15	0.57	1.4	0.21	0.54	0.11	0.23
TkNCED7	7.18	0.72	5.58	0.68	8.36	0	1.12	0.15	3.44	0.89	0.64	0.46	1.85	2.79	2.19	3.03	0.24	3.93
TkZEP1	0.6	0.78	0.65	1.22	1.12	0.59	0.3	0.14	0.24	0.47	0.75	1.12	0.87	0.18	0.46	0.04	0.04	0
TkZEP3	7.81	1.74	4.47	2.16	2.83	2.98	5.5	11.35	15.89	5.49	1.5	3.62	3.81	5.81	4.86	7.58	11.27	6.71
TkAAO1	1.36	0.58	0.48	3.9	1.49	0.99	0.14	0	0.01	0.89	3.17	1.45	0.94	1.35	2.83	0	0	0.17
TkAAO4	3.09	2.56	1.78	1.79	2.33	2.24	0.58	0	0.22	2.09	1.07	1.08	0.62	1.56	0.66	0.05	0	0.11
TkAAO5	1.21	0.54	1.05	2.21	0.57	0.55	0.38	0	0.28	0.55	0.97	0.83	0.62	0.71	1.11	0	0.06	0.03
TkAAO6	0.56	0.91	0.45	0.28	0.19	0.47	0.22	0.05	0.12	0.51	0.27	0.22	0.43	0.54	0.34	0.03	0.07	0.12
TkAAO9	2.3	2.32	1.52	0.06	1.97	2.13	0.7	0.04	0.31	0.18	0.4	0.46	0.83	1.25	0.04	0	0	0
TkCYP707A3	6.74	1.08	0.11	1.32	0.34	1.35	6.23	5.14	33.51	12.68	13.94	2.47	10.64	0.23	0.23	9.5	4.83	1.39
TkCYP707A4	0.05	1.23	0.46	0	0.21	0.4	0.13	2.66	3.68	0.59	1.7	0.65	4.48	0	0.75	2.99	6.63	4.41
TkPYL2	0.51	0.28	0.95	3.64	0.75	5.26	1.39	2.38	1.45	0.87	3.37	3.7	2.11	2.86	2.34	1.48	2.97	2.19
TkPYL10	0.41	5.3	0.89	3	0.43	3.77	1.29	1.63	1.43	1.15	1.3	1.1	0.82	4.44	2.45	6.66	2.53	7.89
