# Supplementary material for: Transcript-wide identification and expression pattern analysis to comprehend the roles of AP2/ERF genes under development and abiotic stress in Trichosanthes kirilowii
Source: BMC Plant Biol. 2023 Jul 10;23:354. doi: 10.1186/s12870-023-04362-0 (PMC10332102; doi:10.1186/s12870-023-04362-0)
Supplement: Supplementary file 5 — Additional file 5: Table S5. Primers used for the qRT-PCR analysis of TkAP2/ERF gene expression. [file 12870_2023_4362_MOESM5_ESM.xlsx]

## Sheet: Sheet1
name	Primer-F	Primer-R
TkERF7	CGGAGAGCAATCGGAAGAGAAGAAG	AGATGATGGTGAAGGGTGGGAAAAC
TkERF12	GTAAATGGGCGGCGGAGATTAGAG	TGAATGGCGGCGTTGTCGTAC
TkERF26	GAGGCTGATTTCCAGGACTTCAAGG	AGGCGGACTTAGGAGCAGAGAAC
TkERF34	TCTTCTCAGGACAGCAACAATGGTG	TGGGAGGCGGTTCTTCTGGTC
TkERF45	TGAAACTATGGCGGCGGAAATGG	CGAGAACAGACGACGGCGATG
TkERF50	CAGAGGAGTTAGGCAAAGGACATGG	AGAGCGGCATCAATGGCAGTTG
TkERF64	TCTTCTCAGGACAGCAACAATGGTG	TGGGAGGCGGTTCTTCTGGTC
TkERF75	GTAAATGGGCGGCGGAGATTAGAG	TGAATGGCGGCGTTGTCGTAC
TkERF79	TGAAGCTATGGCGGCGGAAATG	CGAGAACAGACGACGGCGATG
TkERF90	TCCGTCTACCGAGGAACCGAAC	TGGTGCTTCAGGTGAGGGAAATTG
TkRAV2	AGCAGCCAGAGCTATGTGTTTACG	TCGCTTGCCTTTGCCACTTCAC
TkAP2-2	CAGCCAGTTCACCGCAAGTCC	TCCCAGTCCACCTATGTCTCGTAAC
TkAP2-3	GCAGTACCGAGGCGTCACATTC	TCCACCGAGATAGACTTGCTTCCC
TkAP2-4	GCAGTACCGAGGCGTCACATTC	TCCACCGAGATAGACTTGCTTCCC
TkAP2-6	CAGACCGCCCGTCCCATAGAG	CTTGAAGGCTGCTGACCGTGAC
TkAP2-9	GACCCTCCACCCACATTAACTTTCC	CCGCTGCTTCTCCTTCTCAAGTG
TkAP2-10	CAATACTGGTCCATGCTCGGCTAC	AATGACGATGACGGTGGAGTGTTG
TkAP2-19	GCAGTACCGAGGCGTCACATTC	TCCACCGAGATAGACTTGCTTCCC
TkAP2-20	GACCACCATCACCATTCTCACACTG	CAGCAGCAGAGTCGGCAATCC
TkAP2-22	ATCTCAACGATTCGCCCGATCATG	TCCATAGCCACCGCCGAAGAG
TkAP2-24	GCAGTACCGAGGCGTCACATTC	TCCACCGAGATAGACTTGCTTCCC
TkAP2-30	ACTTGGAGACACCTGTGGAATTGC	TCCTCCTTCATTGCTGCTGCTTAAC
TkAP2-32	GATGGCAAGCTCGGATCGGAAG	ACGGAACTTGATGGCTGCTATGTC
